# Supplementary material for: Generalized linear models provide a measure of virulence for specific mutations in SARS-CoV-2 strains
Source: PLoS One. 2021 Jan 26;16(1):e0238665. doi: 10.1371/journal.pone.0238665 (PMC7837476; doi:10.1371/journal.pone.0238665)
Supplement: S1 Table — (TXT) [file pone.0238665.s005.txt]

MutID	Codon	Genomic Position	Gene	P-value
Mut9699	13	28311	N	0.00219476589260261
Mut8612	57	25563	ORF3a	0.00729203547941353
Mut7944	614	23403	S	0.00731923364879742
Mut1515	924	3037	ORF1ab	0.00752379838636327
Mut5088	314	14408	ORF1ab	0.00818188982849762
Mut766	265	1059	ORF1ab	0.00861381534155273
Mut4923	88	13730	ORF1ab	0.0133795626636657
Mut8101	789	23929	S	0.0162501438089833
Mut2610	2016	6312	ORF1ab	0.017059216353124
Mut3461	2839	8782	ORF1ab	0.0746382480284078
Mut9636	84	28144	ORF8	0.0767128592886651
Mut6065	1531	18060	ORF1ab	0.0944909015574314
Mut6012	1464	17858	ORF1ab	0.146450852739081
Mut5977	1427	17747	ORF1ab	0.162562357495691
Mut9549	24	27964	ORF8	0.20077442580683
Mut5329	619	15324	ORF1ab	0.280879013687348
Mut6935	2267	20268	ORF1ab	0.33112367038945
Mut1568	971	3177	ORF1ab	0.382526235005112
Mut540	75	490	ORF1ab	0.389404309162281
Mut6602	2019	19524	ORF1ab	0.393773845168763
Mut6283	1757	18736	ORF1ab	0.401105361153525
Mut6322	1804	18877	ORF1ab	0.403281327044342
Mut8245	943	24389	S	0.430157499136528
Mut8854	232	26088	ORF3a	0.435272767711391
Mut9010	3	26530	M	0.446488050171706
Mut8246	943	24390	S	0.458352712474835
Mut3927	3353	10323	ORF1ab	0.4651786728117
Mut2064	1425	4540	ORF1ab	0.466685009758858
Mut8321	1044	24694	S	0.476351719027604
Mut5661	1024	16537	ORF1ab	0.48114743152285
Mut3057	2391	7438	ORF1ab	0.481680229162249
Mut4154	3606	11083	ORF1ab	0.499741676774865
Mut902	378	1397	ORF1ab	0.501427414516823
Mut9832	139	28688	N	0.506509889171959
Mut4392	3884	11916	ORF1ab	0.519331106042435
Mut1335	765	2558	ORF1ab	0.538982461001322
Mut6939	2270	20275	ORF1ab	0.575778289371727
Mut9398	81	27635	ORF7a	0.580267229015036
Mut4081	3529	10851	ORF1ab	0.605514659966387
Mut6696	2073	19684	ORF1ab	0.610914207768101
Mut10036	291	29144	N	0.618439691865588
Mut9923	202	28878	N	0.626934440054518
Mut565	91	538	ORF1ab	0.630595002167026
Mut1301	739	2480	ORF1ab	0.634281093835557
Mut8877	251	26144	ORF3a	0.635661481683172
Mut1278	717	2416	ORF1ab	0.636995104175168
Mut2609	2015	6310	ORF1ab	0.661822173267013
Mut3234	2586	8022	ORF1ab	0.663090824997256
Mut772	271	1076	ORF1ab	0.664759850186755
Mut6355	1844	18998	ORF1ab	0.666167296321532
Mut3141	2500	7765	ORF1ab	0.67073064337811
Mut1176	616	2113	ORF1ab	0.683070329992351
Mut7087	2430	20755	ORF1ab	0.685572469411474
Mut8521	1263	25350	S	0.687238572170647
Mut617	131	658	ORF1ab	0.689253443315866
Mut6888	2223	20134	ORF1ab	0.690710083986784
Mut2000	1352	4320	ORF1ab	0.693989054466748
Mut602	118	618	ORF1ab	0.698584927579317
Mut5836	1260	17247	ORF1ab	0.699528984763285
Mut5200	440	14786	ORF1ab	0.704081386509989
Mut9812	119	28629	N	0.704882822587507
Mut566	92	539	ORF1ab	0.706169081758453
Mut10129	360	29353	N	0.707409411621734
Mut7035	2371	20578	ORF1ab	0.709530362174519
Mut681	193	842	ORF1ab	0.71931292816541
Mut5963	1408	17690	ORF1ab	0.720074561866015
Mut1537	944	3096	ORF1ab	0.723444251564068
Mut470	38	379	ORF1ab	0.725721413146095
Mut9833	139	28690	N	0.734109074034636
Mut1169	610	2094	ORF1ab	0.734381446555799
Mut1977	1330	4255	ORF1ab	0.738108944426227
Mut3710	3111	9598	ORF1ab	0.739915577229095
Mut5939	1391	17639	ORF1ab	0.74074033801772
Mut4842	17	13517	ORF1ab	0.745628918096852
Mut1595	999	3261	ORF1ab	0.746528595011369
Mut1447	856	2831	ORF1ab	0.755193257441938
Mut8676	99	25688	ORF3a	0.75731554470308
Mut6720	2084	19718	ORF1ab	0.758402778895619
Mut2893	2242	6990	ORF1ab	0.759739093854058
Mut3938	3368	10369	ORF1ab	0.76087973754477
Mut5515	831	15960	ORF1ab	0.761052750290416
Mut4797	4381	13408	ORF1ab	0.761218662083706
Mut5811	1220	17126	ORF1ab	0.764272738105058
Mut10182	393	29451	N	0.768657738145526
Mut1545	955	3130	ORF1ab	0.769973384499452
Mut8133	824	24034	S	0.770209015425916
Mut8627	67	25593	ORF3a	0.771686680775618
Mut6936	2268	20270	ORF1ab	0.771920950034198
Mut9575	38	28005	ORF8	0.772093313526791
Mut10021	274	29095	N	0.77220131105094
Mut9608	62	28077	ORF8	0.772284679773389
Mut1201	642	2189	ORF1ab	0.772361148549352
Mut7878	519	23118	S	0.773577506440982
Mut9073	71	26735	M	0.775090682273242
Mut5448	765	15760	ORF1ab	0.775126156517643
Mut7531	197	22151	S	0.775462595504855
Mut4083	3535	10870	ORF1ab	0.775734395612179
Mut9070	69	26729	M	0.779046808898196
Mut6288	1763	18756	ORF1ab	0.779325606126834
Mut3347	2702	8371	ORF1ab	0.780575124644242
Mut3516	2895	8950	ORF1ab	0.7806179686224
Mut6311	1787	18828	ORF1ab	0.782436724255389
Mut9174	175	27046	M	0.782636390961283
Mut2520	1925	6040	ORF1ab	0.784351529628046
Mut4794	4379	13402	ORF1ab	0.784917664965412
Mut2346	1731	5457	ORF1ab	0.78571655064458
Mut4826	4404	13476	ORF1ab	0.785783136570192
Mut1444	854	2826	ORF1ab	0.786993838162015
Mut7986	671	23575	S	0.788995332794051
Mut9937	210	28902	N	0.789568528624108
Mut827	318	1218	ORF1ab	0.789575464593816
Mut4302	3791	11638	ORF1ab	0.789662096395314
Mut2581	1995	6248	ORF1ab	0.793114586419141
Mut5786	1183	17014	ORF1ab	0.79353684000559
Mut9907	194	28854	N	0.793668016610371
Mut2780	2153	6723	ORF1ab	0.793673383578131
Mut10099	334	29274	N	0.793850743870636
Mut3672	3076	9491	ORF1ab	0.794216117142902
Mut756	253	1023	ORF1ab	0.794953070645898
Mut1294	730	2455	ORF1ab	0.795592110138159
Mut1194	633	2164	ORF1ab	0.796857642182918
Mut1097	547	1904	ORF1ab	0.797882981519239
Mut3351	2708	8389	ORF1ab	0.80158298800564
Mut6037	1493	17944	ORF1ab	0.801619207880438
Mut7146	2510	20995	ORF1ab	0.803462371961708
Mut1757	1123	3634	ORF1ab	0.803873305588802
Mut4983	160	13947	ORF1ab	0.803940276424542
Mut7706	306	22480	S	0.804175739327003
Mut1445	854	2827	ORF1ab	0.805310844594313
Mut10017	271	29085	N	0.806136248291516
Mut8157	846	24099	S	0.80636710111225
Mut3259	2613	8102	ORF1ab	0.807655599446223
Mut9132	133	26919	M	0.808308145845629
Mut4863	35	13571	ORF1ab	0.809120370494526
Mut10035	289	29140	N	0.810074237672582
Mut677	190	833	ORF1ab	0.810492966030155
Mut630	139	680	ORF1ab	0.810517682904456
Mut7852	483	23009	S	0.811440049402994
Mut1443	854	2825	ORF1ab	0.812163360066579
Mut9135	134	26924	M	0.812988650557781
Mut5205	446	14805	ORF1ab	0.81393687336799
Mut1034	481	1707	ORF1ab	0.814250213466474
Mut5322	604	15277	ORF1ab	0.815654191231684
Mut2361	1749	5512	ORF1ab	0.816554049443212
Mut388	12	300	ORF1ab	0.816961053314676
Mut7624	263	22351	S	0.817360678836051
Mut4625	4172	12781	ORF1ab	0.817613437301354
Mut8459	1202	25166	S	0.81789511707012
Mut9916	199	28868	N	0.818863854083503
Mut7361	45	21697	S	0.819003897407346
Mut9713	24	28344	N	0.81918562294678
Mut4697	4265	13059	ORF1ab	0.819373303254878
Mut2359	1747	5506	ORF1ab	0.819977565107979
Mut5618	970	16377	ORF1ab	0.82066141431149
Mut8471	1215	25207	S	0.820662913755991
Mut9815	122	28638	N	0.820895105746069
Mut5477	795	15850	ORF1ab	0.8219172714961
Mut9610	62	28079	ORF8	0.82225369992525
Mut9414	92	27669	ORF7a	0.822949213997679
Mut6334	1821	18928	ORF1ab	0.823129821481327
Mut3503	2884	8917	ORF1ab	0.823333422293482
Mut10208	417	29523	N	0.823621831004887
Mut448	31	356	ORF1ab	0.824445224808195
Mut9344	44	27525	ORF7a	0.82459143427535
Mut1246	676	2293	ORF1ab	0.82468115566755
Mut8074	765	23856	S	0.825182810359018
Mut479	45	398	ORF1ab	0.826611190191473
Mut3574	2969	9170	ORF1ab	0.828788212862388
Mut5749	1140	16887	ORF1ab	0.829529717531865
Mut8394	1124	24933	S	0.830816693565181
Mut893	368	1368	ORF1ab	0.831979033218596
Mut9890	183	28821	N	0.832075386140698
Mut5023	239	14183	ORF1ab	0.832395118774504
Mut7898	541	23185	S	0.833201559716121
Mut4889	54	13627	ORF1ab	0.833394670234175
Mut7876	518	23116	S	0.8339151393812
Mut4510	4031	12357	ORF1ab	0.834146676985587
Mut8032	706	23679	S	0.834269391592894
Mut7348	28	21646	S	0.834648446777138
Mut1385	804	2676	ORF1ab	0.835649506460257
Mut7747	348	22606	S	0.835649506460257
Mut10194	400	29473	N	0.835824136095322
Mut5968	1418	17721	ORF1ab	0.835991713768279
Mut3957	3397	10456	ORF1ab	0.836173990669148
Mut7354	32	21658	S	0.836717589846501
Mut2695	2080	6504	ORF1ab	0.83746150970199
Mut1140	585	2018	ORF1ab	0.837528694243322
Mut726	231	957	ORF1ab	0.837850280659078
Mut3917	3334	10265	ORF1ab	0.838305862308479
Mut9415	93	27670	ORF7a	0.838526164010043
Mut1849	1203	3874	ORF1ab	0.838919950647762
Mut9506	31	27847	ORF7b	0.839111247302387
Mut3651	3055	9430	ORF1ab	0.839326360534194
Mut2746	2125	6638	ORF1ab	0.839383624043113
Mut1168	609	2091	ORF1ab	0.839558976648164
Mut4403	3899	11962	ORF1ab	0.840275520161522
Mut8592	46	25528	ORF3a	0.840381484920202
Mut7091	2431	20759	ORF1ab	0.840571654769077
Mut608	124	635	ORF1ab	0.841336467559083
Mut4451	3949	12112	ORF1ab	0.841804138258862
Mut4544	4071	12478	ORF1ab	0.842123208523165
Mut9934	208	28896	N	0.842123208523165
Mut3164	2526	7843	ORF1ab	0.842491430637164
Mut3696	3090	9534	ORF1ab	0.843165805303487
Mut9285	61	27384	ORF6	0.843304658810995
Mut5809	1219	17122	ORF1ab	0.843585451509729
Mut701	207	884	ORF1ab	0.843647559707335
Mut9041	35	26625	M	0.843888765069822
Mut6767	2124	19839	ORF1ab	0.843897203663641
Mut3247	2603	8072	ORF1ab	0.843898686404192
Mut2036	1397	4455	ORF1ab	0.844006789837328
Mut8907	273	26211	ORF3a	0.844024677117709
Mut8028	704	23673	S	0.844327613946089
Mut9138	138	26936	M	0.844367880621895
Mut4854	27	13548	ORF1ab	0.844398667485575
Mut403	18	319	ORF1ab	0.845667927857118
Mut8241	940	24381	S	0.845869855146553
Mut4248	3718	11417	ORF1ab	0.846432865680791
Mut7997	677	23593	S	0.846704324368004
Mut9517	41	27877	ORF7b	0.847023607632841
Mut4394	3885	11919	ORF1ab	0.847147660543187
Mut7723	318	22515	S	0.847489654680223
Mut5784	1181	17010	ORF1ab	0.847632301298868
Mut3415	2796	8653	ORF1ab	0.847755723085239
Mut5777	1176	16993	ORF1ab	0.847818963476558
Mut3652	3056	9433	ORF1ab	0.848382092653696
Mut9614	65	28087	ORF8	0.849080726054051
Mut9876	173	28792	N	0.849276844266406
Mut1592	996	3253	ORF1ab	0.849468422072668
Mut7682	294	22444	S	0.849471598567699
Mut4230	3697	11355	ORF1ab	0.8498773636985
Mut9248	31	27294	ORF6	0.850142944858045
Mut1895	1246	4002	ORF1ab	0.850180083949188
Mut4319	3813	11704	ORF1ab	0.85020310757035
Mut6028	1477	17898	ORF1ab	0.850876403126025
Mut5370	657	15438	ORF1ab	0.851323942774828
Mut9990	249	29019	N	0.851329534268525
Mut8235	936	24370	S	0.851861165396538
Mut1483	892	2939	ORF1ab	0.852179224097182
Mut5694	1064	16658	ORF1ab	0.852551600947738
Mut7522	186	22120	S	0.852971156338045
Mut7950	620	23422	S	0.852993288458029
Mut852	339	1281	ORF1ab	0.853329756293338
Mut10038	292	29148	N	0.853555472145667
Mut4058	3508	10789	ORF1ab	0.854015240977606
Mut2511	1921	6026	ORF1ab	0.854700709124489
Mut1487	894	2945	ORF1ab	0.855197517231163
Mut10166	383	29420	N	0.855408150029088
Mut5585	931	16260	ORF1ab	0.855539352240615
Mut9909	195	28857	N	0.85569052194195
Mut4465	3958	12138	ORF1ab	0.855732719060209
Mut5398	691	15540	ORF1ab	0.855798680841829
Mut9617	67	28093	ORF8	0.855994246825922
Mut8165	856	24130	S	0.856472575531167
Mut3462	2841	8788	ORF1ab	0.856529043295418
Mut2711	2096	6552	ORF1ab	0.858032428783313
Mut3303	2675	8290	ORF1ab	0.858183757858452
Mut3353	2710	8394	ORF1ab	0.858234928628152
Mut7584	243	22289	S	0.858496546250931
Mut10090	329	29260	N	0.858510230868299
Mut5975	1426	17745	ORF1ab	0.858648069117712
Mut9080	76	26750	M	0.858722606807222
Mut1668	1071	3476	ORF1ab	0.858933981972221
Mut2984	2320	7225	ORF1ab	0.858983079964491
Mut6362	1851	19018	ORF1ab	0.858983079964491
Mut7345	27	21642	S	0.85899775323575
Mut7482	152	22017	S	0.85899775323575
Mut5760	1156	16935	ORF1ab	0.859814025582072
Mut10086	327	29254	N	0.860011588406045
Mut5337	629	15354	ORF1ab	0.860593438206461
Mut7175	2558	21141	ORF1ab	0.860732074509574
Mut1877	1230	3955	ORF1ab	0.860853097689871
Mut9898	190	28842	N	0.861215181638283
Mut5959	1404	17679	ORF1ab	0.861537825601084
Mut9929	205	28887	N	0.861789686716795
Mut8368	1094	24844	S	0.861885464600633
Mut9251	33	27299	ORF6	0.862390508403261
Mut6443	1944	19299	ORF1ab	0.862530891239155
Mut6938	2269	20274	ORF1ab	0.862611701789673
Mut9637	85	28146	ORF8	0.862687497238911
Mut3876	3278	10097	ORF1ab	0.862752417685983
Mut10237	19	29614	ORF10	0.862788354827367
Mut5984	1433	17766	ORF1ab	0.862812100799794
Mut7366	50	21711	S	0.863420007398968
Mut5301	579	15202	ORF1ab	0.864496362108984
Mut2674	2062	6449	ORF1ab	0.86464529834242
Mut9008	2	26527	M	0.864896909493936
Mut10243	24	29627	ORF10	0.865433987057622
Mut4744	4329	13252	ORF1ab	0.86571746075686
Mut8786	176	25919	ORF3a	0.865846377885788
Mut8012	684	23613	S	0.866071191379879
Mut7320	9	21588	S	0.866294374775668
Mut9201	209	27147	M	0.866503094337916
Mut4886	51	13620	ORF1ab	0.866812090335672
Mut7611	255	22326	S	0.867143633463744
Mut9521	43	27883	ORF7b	0.867893649171454
Mut5874	1315	17410	ORF1ab	0.868137365200143
Mut2902	2249	7011	ORF1ab	0.868152732312001
Mut8691	107	25711	ORF3a	0.868368136472839
Mut10155	378	29405	N	0.86854111338979
Mut7942	611	23393	S	0.868801943640909
Mut6284	1759	18744	ORF1ab	0.868814105203164
Mut9244	27	27281	ORF6	0.868952195241821
Mut4359	3853	11824	ORF1ab	0.869116694349092
Mut4924	91	13740	ORF1ab	0.869233040935831
Mut9014	7	26542	M	0.869233040935831
Mut9999	254	29033	N	0.869233040935831
Mut4091	3542	10889	ORF1ab	0.869776317982808
Mut1680	1085	3518	ORF1ab	0.870037846254524
Mut7870	508	23086	S	0.87004415492445
Mut10085	327	29253	N	0.870064986984685
Mut9827	135	28676	N	0.870316358391345
Mut10248	26	29635	ORF10	0.870768205107986
Mut7620	262	22346	S	0.871262223667652
Mut8550	19	25449	ORF3a	0.872631677876386
Mut1520	927	3046	ORF1ab	0.872743580757658
Mut8569	31	25483	ORF3a	0.872974058709337
Mut5189	427	14747	ORF1ab	0.873547713627905
Mut7283	2662	21452	ORF1ab	0.873744753144396
Mut2452	1849	5812	ORF1ab	0.873758853223394
Mut5244	491	14940	ORF1ab	0.874102399072402
Mut9145	146	26959	M	0.87412134853879
Mut3179	2537	7876	ORF1ab	0.874225224634683
Mut3956	3395	10450	ORF1ab	0.874273595140137
Mut9205	214	27163	M	0.874383468205419
Mut7169	2549	21114	ORF1ab	0.874679938108635
Mut6135	1599	18264	ORF1ab	0.874793219357243
Mut4398	3892	11941	ORF1ab	0.87485711780193
Mut2600	2007	6285	ORF1ab	0.875335811138978
Mut5597	942	16293	ORF1ab	0.875344387638641
Mut2445	1840	5784	ORF1ab	0.875371351148504
Mut3867	3271	10078	ORF1ab	0.875537306246238
Mut2544	1962	6151	ORF1ab	0.875621115520419
Mut6084	1550	18115	ORF1ab	0.87615489962127
Mut8081	771	23873	S	0.876225783475677
Mut1293	730	2453	ORF1ab	0.876459201951424
Mut3401	2779	8602	ORF1ab	0.876493499276978
Mut3886	3291	10138	ORF1ab	0.876776907757667
Mut6023	1475	17892	ORF1ab	0.877097045758671
Mut7503	176	22088	S	0.877131398518007
Mut9071	70	26730	M	0.877155430686147
Mut8052	731	23755	S	0.877329938956575
Mut7315	5	21575	S	0.877558539345079
Mut6718	2082	19713	ORF1ab	0.877735878038301
Mut7885	522	23126	S	0.878335957670198
Mut2637	2033	6363	ORF1ab	0.878467500606906
Mut4830	8	13489	ORF1ab	0.878728423959286
Mut5854	1287	17326	ORF1ab	0.879434855370315
Mut5892	1336	17474	ORF1ab	0.879570404230852
Mut6073	1540	18086	ORF1ab	0.879751215917463
Mut8679	100	25692	ORF3a	0.87978483654842
Mut2568	1985	6220	ORF1ab	0.880069926878298
Mut558	88	527	ORF1ab	0.880259297900503
Mut3623	3018	9319	ORF1ab	0.880259297900503
Mut8420	1162	25046	S	0.880315830216989
Mut2235	1607	5084	ORF1ab	0.880443500309269
Mut5955	1402	17673	ORF1ab	0.880491815333567
Mut1591	996	3251	ORF1ab	0.880600849369349
Mut9694	9	28300	N	0.88063711655738
Mut420	24	337	ORF1ab	0.880637150701752
Mut2122	1473	4683	ORF1ab	0.880663169186803
Mut6599	2017	19518	ORF1ab	0.88067529204005
Mut7655	281	22404	S	0.88070912847607
Mut9711	22	28338	N	0.8807660972077
Mut1133	578	1997	ORF1ab	0.881177336556762
Mut5873	1312	17403	ORF1ab	0.882034844412535
Mut1217	656	2232	ORF1ab	0.882205367402431
Mut3238	2589	8031	ORF1ab	0.882321067639848
Mut10061	310	29203	N	0.882321067639848
Mut7152	2523	21034	ORF1ab	0.882421791623895
Mut575	98	558	ORF1ab	0.88304373372888
Mut8696	110	25720	ORF3a	0.883129031010041
Mut5766	1161	16949	ORF1ab	0.883204928504635
Mut2657	2047	6404	ORF1ab	0.883250812858036
Mut3916	3333	10262	ORF1ab	0.883250812858036
Mut7051	2388	20629	ORF1ab	0.883250812858036
Mut9232	12	27235	ORF6	0.883250812858036
Mut9483	12	27791	ORF7b	0.883250812858036
Mut6070	1539	18082	ORF1ab	0.883525743775024
Mut9007	2	26526	M	0.883610367729365
Mut9663	106	28209	ORF8	0.883788754205413
Mut9386	74	27613	ORF7a	0.883860117066066
Mut6954	2285	20320	ORF1ab	0.884026737325952
Mut1931	1280	4105	ORF1ab	0.884095232144234
Mut3663	3070	9474	ORF1ab	0.884625341473406
Mut5451	768	15769	ORF1ab	0.884646728738156
Mut8982	74	26466	E	0.884646728738156
Mut2470	1865	5860	ORF1ab	0.88468286034164
Mut5901	1351	17518	ORF1ab	0.88468286034164
Mut6192	1664	18457	ORF1ab	0.88468286034164
Mut9573	37	28003	ORF8	0.88468286034164
Mut5841	1264	17259	ORF1ab	0.884697360320167
Mut2204	1567	4965	ORF1ab	0.884894794434893
Mut2502	1907	5986	ORF1ab	0.885123891259154
Mut9324	29	27478	ORF7a	0.885185948251593
Mut8384	1114	24904	S	0.885255432267276
Mut9891	185	28826	N	0.885430276313458
Mut996	443	1593	ORF1ab	0.885485242287872
Mut2467	1862	5849	ORF1ab	0.885533429131983
Mut9034	28	26606	M	0.885533429131983
Mut9674	115	28237	ORF8	0.885533429131983
Mut9819	126	28651	N	0.885533429131983
Mut7552	221	22225	S	0.885642059822862
Mut4787	4375	13390	ORF1ab	0.885825887278613
Mut7403	77	21792	S	0.885825887278613
Mut1103	551	1917	ORF1ab	0.885978750347188
Mut3897	3308	10188	ORF1ab	0.886378365353804
Mut6056	1518	18020	ORF1ab	0.886704191959272
Mut8155	845	24096	S	0.886722205386291
Mut3197	2557	7936	ORF1ab	0.886763288281501
Mut8640	74	25614	ORF3a	0.886848351419945
Mut1647	1054	3425	ORF1ab	0.886849641463355
Mut6460	1958	19339	ORF1ab	0.886866718985267
Mut8778	171	25904	ORF3a	0.886953471745726
Mut9786	91	28546	N	0.886956542525762
Mut3831	3227	9946	ORF1ab	0.887220097916253
Mut4244	3715	11410	ORF1ab	0.887360165951674
Mut6087	1554	18129	ORF1ab	0.887576342694283
Mut7484	153	22020	S	0.887655527118126
Mut2017	1375	4390	ORF1ab	0.887739582911263
Mut1439	852	2821	ORF1ab	0.887838508622909
Mut6827	2177	19997	ORF1ab	0.887838508622909
Mut8718	125	25767	ORF3a	0.888084796355293
Mut7104	2453	20825	ORF1ab	0.888230933012113
Mut6431	1933	19264	ORF1ab	0.888251403643005
Mut6741	2099	19763	ORF1ab	0.88828285317296
Mut774	272	1079	ORF1ab	0.888297886620055
Mut868	352	1319	ORF1ab	0.888297886620055
Mut6375	1869	19072	ORF1ab	0.888297886620055
Mut8061	741	23785	S	0.888297886620055
Mut8642	75	25616	ORF3a	0.888297886620055
Mut9995	252	29028	N	0.888297886620055
Mut471	39	380	ORF1ab	0.888321218497753
Mut1289	727	2445	ORF1ab	0.888321218497753
Mut2398	1786	5622	ORF1ab	0.888321218497753
Mut9426	99	27688	ORF7a	0.888321218497753
Mut3312	2680	8303	ORF1ab	0.888322025610181
Mut10210	418	29527	N	0.889109622511378
Mut6532	1985	19422	ORF1ab	0.88944204629095
Mut7960	631	23453	S	0.88946708012906
Mut8136	829	24047	S	0.88947921489248
Mut6259	1738	18680	ORF1ab	0.889707259327982
Mut7334	21	21624	S	0.889721548842706
Mut7460	138	21974	S	0.889757115285318
Mut5239	486	14925	ORF1ab	0.889888984295037
Mut1550	959	3140	ORF1ab	0.889917755944073
Mut8740	140	25810	ORF3a	0.89041030344018
Mut9420	96	27679	ORF7a	0.89041466932582
Mut3918	3338	10277	ORF1ab	0.890514328714009
Mut9896	188	28836	N	0.890705322056328
Mut8772	165	25886	ORF3a	0.89083768502323
Mut9913	197	28863	N	0.890972120117111
Mut629	138	679	ORF1ab	0.89104137484549
Mut2293	1673	5284	ORF1ab	0.891344829452769
Mut4281	3757	11535	ORF1ab	0.891577930594459
Mut469	38	378	ORF1ab	0.891707833920186
Mut4031	3483	10712	ORF1ab	0.891909943099371
Mut3044	2376	7392	ORF1ab	0.891915918856296
Mut10181	392	29449	N	0.891976630242405
Mut9124	129	26907	M	0.892059647031068
Mut3781	3162	9749	ORF1ab	0.892162125541694
Mut1482	891	2937	ORF1ab	0.89217510703487
Mut4075	3523	10833	ORF1ab	0.89217510703487
Mut4776	4361	13348	ORF1ab	0.89217510703487
Mut6164	1627	18348	ORF1ab	0.892248345002824
Mut10054	305	29188	N	0.892417325708777
Mut9346	47	27532	ORF7a	0.892720452439355
Mut9121	125	26895	M	0.89273814630096
Mut1502	911	2997	ORF1ab	0.892787045269956
Mut10139	367	29374	N	0.892982169433678
Mut8785	175	25916	ORF3a	0.893029159601691
Mut5024	239	14184	ORF1ab	0.893069432956508
Mut805	295	1150	ORF1ab	0.893188426366013
Mut7144	2508	20991	ORF1ab	0.893286425776598
Mut404	19	320	ORF1ab	0.893454853042135
Mut1315	748	2508	ORF1ab	0.893540453365857
Mut3086	2445	7600	ORF1ab	0.893614814629513
Mut3269	2624	8137	ORF1ab	0.893629085959792
Mut7929	583	23311	S	0.893652010772247
Mut10093	331	29266	N	0.893743226388039
Mut10014	268	29077	N	0.893810322306326
Mut1767	1130	3653	ORF1ab	0.893894598153393
Mut4550	4083	12513	ORF1ab	0.893894598153393
Mut5999	1453	17825	ORF1ab	0.893894598153393
Mut8422	1162	25048	S	0.893984111066695
Mut3252	2605	8078	ORF1ab	0.894214756627479
Mut7677	293	22439	S	0.894277748837407
Mut6892	2227	20148	ORF1ab	0.89463911781107
Mut802	294	1145	ORF1ab	0.894659770787293
Mut2399	1788	5628	ORF1ab	0.894659770787293
Mut4495	4003	12274	ORF1ab	0.894659770787293
Mut982	435	1568	ORF1ab	0.894670778619711
Mut1538	945	3099	ORF1ab	0.894670778619711
Mut2208	1575	4990	ORF1ab	0.894670778619711
Mut3833	3229	9951	ORF1ab	0.894670778619711
Mut4184	3632	11161	ORF1ab	0.894670778619711
Mut4829	7	13487	ORF1ab	0.894670778619711
Mut7257	2640	21386	ORF1ab	0.894670778619711
Mut7379	58	21736	S	0.894670778619711
Mut7543	214	22203	S	0.894670778619711
Mut8516	1259	25337	S	0.894681275255834
Mut1593	998	3259	ORF1ab	0.894802198445917
Mut7544	215	22205	S	0.894956520388194
Mut8906	273	26209	ORF3a	0.895063488582095
Mut1365	789	2632	ORF1ab	0.89512356857271
Mut1210	650	2215	ORF1ab	0.895218855886173
Mut5492	813	15906	ORF1ab	0.895504545056287
Mut527	65	458	ORF1ab	0.895741147293817
Mut1980	1333	4263	ORF1ab	0.895741147293817
Mut6104	1570	18177	ORF1ab	0.895741147293817
Mut6462	1959	19342	ORF1ab	0.895741147293817
Mut7458	134	21962	S	0.895741147293817
Mut7623	263	22350	S	0.895741147293817
Mut1637	1045	3398	ORF1ab	0.895752958128755
Mut7572	238	22274	S	0.895752958128755
Mut7766	375	22687	S	0.895752958128755
Mut2718	2103	6573	ORF1ab	0.896258410332201
Mut8140	831	24054	S	0.896319147021075
Mut7911	562	23248	S	0.896453638202961
Mut5243	490	14937	ORF1ab	0.896571060029515
Mut5971	1422	17733	ORF1ab	0.896650168942256
Mut422	25	339	ORF1ab	0.89665733282734
Mut6828	2178	19999	ORF1ab	0.896855508034235
Mut8863	240	26111	ORF3a	0.896971898041544
Mut5538	863	16054	ORF1ab	0.897067538116028
Mut9493	17	27806	ORF7b	0.897402163754682
Mut6352	1840	18985	ORF1ab	0.897559042016396
Mut7954	623	23430	S	0.897559042016396
Mut5867	1302	17373	ORF1ab	0.89756006462736
Mut1820	1176	3792	ORF1ab	0.897565435114995
Mut7381	60	21742	S	0.897760586203931
Mut2465	1860	5845	ORF1ab	0.897857148496882
Mut6046	1504	17977	ORF1ab	0.897912890244608
Mut8411	1147	25002	S	0.897955208437202
Mut8021	691	23635	S	0.898100829112556
Mut9900	191	28845	N	0.898280302697543
Mut1089	541	1887	ORF1ab	0.898285689356409
Mut9534	9	27920	ORF8	0.898322515452505
Mut6830	2179	20002	ORF1ab	0.89835134068805
Mut2146	1497	4755	ORF1ab	0.898352296980965
Mut7236	2613	21306	ORF1ab	0.898366997101929
Mut5371	658	15439	ORF1ab	0.898751568110377
Mut1331	762	2549	ORF1ab	0.89889144928127
Mut941	403	1473	ORF1ab	0.899091768092115
Mut9849	152	28727	N	0.899167687507452
Mut9680	120	28253	ORF8	0.899182125217746
Mut9516	40	27874	ORF7b	0.899191525671498
Mut9394	79	27630	ORF7a	0.899374118494159
Mut7252	2635	21372	ORF1ab	0.899468022132338
Mut8535	7	25413	ORF3a	0.899749615529613
Mut8653	84	25644	ORF3a	0.899765358452627
Mut7622	263	22349	S	0.899768418031678
Mut7450	130	21952	S	0.899776612164635
Mut9092	87	26781	M	0.899784125366978
Mut7036	2371	20580	ORF1ab	0.899803130060798
Mut410	21	327	ORF1ab	0.899923695045494
Mut1175	615	2110	ORF1ab	0.899988686200242
Mut4433	3935	12068	ORF1ab	0.900548450048133
Mut2682	2067	6466	ORF1ab	0.900667744287696
Mut2700	2087	6525	ORF1ab	0.900800870852224
Mut710	216	913	ORF1ab	0.901026935594266
Mut3073	2421	7528	ORF1ab	0.901170052362781
Mut434	27	344	ORF1ab	0.901357866549511
Mut10039	292	29149	N	0.901399252128696
Mut5828	1242	17193	ORF1ab	0.901401545040627
Mut1024	472	1681	ORF1ab	0.90141752161523
Mut4353	3846	11801	ORF1ab	0.901455539205633
Mut4111	3564	10956	ORF1ab	0.901503766742007
Mut4648	4191	12838	ORF1ab	0.901503766742007
Mut9271	53	27358	ORF6	0.901503766742007
Mut4483	3983	12213	ORF1ab	0.901529770371716
Mut6777	2132	19862	ORF1ab	0.901556193474455
Mut8645	78	25624	ORF3a	0.901556193474455
Mut2871	2227	6944	ORF1ab	0.901562999693978
Mut8460	1203	25169	S	0.901563232314182
Mut7390	70	21772	S	0.901621442494387
Mut7699	302	22468	S	0.901634355751774
Mut2214	1581	5007	ORF1ab	0.901699118877799
Mut983	435	1570	ORF1ab	0.901971065520367
Mut10045	298	29167	N	0.902115480633397
Mut3939	3371	10376	ORF1ab	0.902275157459107
Mut2389	1769	5572	ORF1ab	0.90228251155268
Mut967	420	1524	ORF1ab	0.902407883479324
Mut8365	1091	24834	S	0.902407883479324
Mut9975	239	28989	N	0.902407883479324
Mut3576	2969	9172	ORF1ab	0.902495638205937
Mut6101	1568	18171	ORF1ab	0.902523077687979
Mut9439	110	27722	ORF7a	0.902523077687979
Mut5195	434	14768	ORF1ab	0.902640465977126
Mut4645	4189	12832	ORF1ab	0.902855908972682
Mut3053	2386	7423	ORF1ab	0.903124188682094
Mut3615	3007	9286	ORF1ab	0.903203026332042
Mut418	24	335	ORF1ab	0.903396802287188
Mut3024	2351	7318	ORF1ab	0.903478619388406
Mut4436	3936	12073	ORF1ab	0.903624065224536
Mut2923	2268	7067	ORF1ab	0.903634433210111
Mut8749	145	25827	ORF3a	0.903691934548765
Mut5181	419	14724	ORF1ab	0.903698417429933
Mut2037	1397	4456	ORF1ab	0.903756342449789
Mut1567	971	3176	ORF1ab	0.904338204859243
Mut3414	2796	8651	ORF1ab	0.904343241659654
Mut5991	1444	17799	ORF1ab	0.904431306828306
Mut4430	3930	12053	ORF1ab	0.90446497139818
Mut819	309	1190	ORF1ab	0.904492648303239
Mut1813	1171	3778	ORF1ab	0.904514859151667
Mut4623	4171	12778	ORF1ab	0.904803135798445
Mut8219	921	24325	S	0.904803135798445
Mut10070	318	29227	N	0.904863755630084
Mut8944	28	26326	E	0.904921657581818
Mut8118	812	23996	S	0.904949089192065
Mut4242	3714	11405	ORF1ab	0.904987470452664
Mut8047	723	23731	S	0.90506918690949
Mut1068	519	1820	ORF1ab	0.905197166972186
Mut7322	11	21595	S	0.905218079004042
Mut4914	76	13694	ORF1ab	0.905270163218301
Mut2248	1627	5144	ORF1ab	0.905523187431707
Mut1569	971	3178	ORF1ab	0.905621209242287
Mut7493	163	22051	S	0.905621209242287
Mut9903	192	28849	N	0.905801719838293
Mut8767	163	25879	ORF3a	0.905812713782499
Mut1314	748	2507	ORF1ab	0.90593894457185
Mut7127	2488	20931	ORF1ab	0.905990018683506
Mut5822	1235	17172	ORF1ab	0.906092091990095
Mut9432	104	27703	ORF7a	0.906092091990095
Mut9998	253	29032	N	0.906092091990095
Mut4313	3803	11674	ORF1ab	0.906120154669807
Mut9811	119	28628	N	0.906153085548296
Mut896	372	1380	ORF1ab	0.906163700727074
Mut8729	131	25785	ORF3a	0.906488226718792
Mut6210	1681	18508	ORF1ab	0.907110040993558
Mut6025	1476	17894	ORF1ab	0.907347827728653
Mut1834	1189	3831	ORF1ab	0.907361378478977
Mut8934	19	26301	E	0.907605543541101
Mut2884	2237	6975	ORF1ab	0.907795022124188
Mut2886	2238	6977	ORF1ab	0.907795022124188
Mut6049	1511	17999	ORF1ab	0.907823577773012
Mut5877	1319	17423	ORF1ab	0.907853139586866
Mut9227	8	27225	ORF6	0.907853139586866
Mut3572	2967	9165	ORF1ab	0.90786174924172
Mut3691	3085	9520	ORF1ab	0.90792963538945
Mut4543	4070	12473	ORF1ab	0.907967352888033
Mut3582	2975	9190	ORF1ab	0.907969035978626
Mut3143	2502	7770	ORF1ab	0.908015052843861
Mut4901	66	13665	ORF1ab	0.908015052843861
Mut611	126	643	ORF1ab	0.908069374290503
Mut1146	591	2037	ORF1ab	0.908069374290503
Mut1835	1189	3832	ORF1ab	0.908069374290503
Mut8168	859	24138	S	0.908069374290503
Mut8684	103	25701	ORF3a	0.908069374290503
Mut9243	25	27276	ORF6	0.908069374290503
Mut693	200	865	ORF1ab	0.90821919997491
Mut5947	1397	17656	ORF1ab	0.908391727552749
Mut5764	1160	16945	ORF1ab	0.90853420630972
Mut3846	3244	9996	ORF1ab	0.908568435725446
Mut9283	61	27382	ORF6	0.908610926299285
Mut3909	3323	10232	ORF1ab	0.908674971754458
Mut1506	913	3004	ORF1ab	0.908747624124165
Mut1901	1250	4015	ORF1ab	0.908802653218681
Mut2437	1826	5743	ORF1ab	0.908802653218681
Mut2438	1827	5744	ORF1ab	0.908802653218681
Mut8187	877	24193	S	0.908807973192112
Mut7037	2372	20582	ORF1ab	0.908849399422375
Mut5174	414	14708	ORF1ab	0.909107015729544
Mut976	428	1547	ORF1ab	0.909276150413846
Mut7952	622	23426	S	0.909479836817482
Mut2865	2221	6926	ORF1ab	0.90964654140491
Mut3271	2625	8140	ORF1ab	0.90964723828228
Mut6154	1615	18310	ORF1ab	0.909660376279837
Mut1481	890	2933	ORF1ab	0.909904756182001
Mut9051	46	26660	M	0.909917834094763
Mut2914	2258	7038	ORF1ab	0.910029363828214
Mut7551	221	22224	S	0.910029363828214
Mut6882	2220	20126	ORF1ab	0.910035196163535
Mut5574	913	16206	ORF1ab	0.910072768213607
Mut7979	658	23536	S	0.910072768213607
Mut2300	1680	5305	ORF1ab	0.91008223068411
Mut9936	209	28899	N	0.910118670172175
Mut5645	1001	16468	ORF1ab	0.910144867382901
Mut10109	341	29296	N	0.91032321826821
Mut635	144	697	ORF1ab	0.910376126840042
Mut6252	1730	18656	ORF1ab	0.91054180128354
Mut7341	26	21638	S	0.910725167364502
Mut4400	3897	11956	ORF1ab	0.910780873590314
Mut9061	63	26709	M	0.911240449681679
Mut1055	505	1779	ORF1ab	0.911564492088388
Mut1919	1265	4060	ORF1ab	0.911564492088388
Mut3388	2765	8560	ORF1ab	0.911564492088388
Mut5630	981	16410	ORF1ab	0.911564492088388
Mut8178	867	24162	S	0.911564492088388
Mut9621	72	28109	ORF8	0.911690182760173
Mut7875	518	23114	S	0.911752006667217
Mut10059	309	29200	N	0.911844028526858
Mut4010	3456	10631	ORF1ab	0.911850307245761
Mut7823	452	22918	S	0.911850307245761
Mut2316	1700	5365	ORF1ab	0.911882202837449
Mut2380	1763	5554	ORF1ab	0.911882202837449
Mut2664	2054	6427	ORF1ab	0.911882202837449
Mut6245	1724	18639	ORF1ab	0.911882202837449
Mut6757	2116	19814	ORF1ab	0.911882202837449
Mut8079	769	23867	S	0.911882202837449
Mut8425	1163	25051	S	0.911882202837449
Mut8561	25	25466	ORF3a	0.911882202837449
Mut7900	547	23202	S	0.911913261422099
Mut3045	2376	7393	ORF1ab	0.911976841109371
Mut777	276	1091	ORF1ab	0.91199364404136
Mut755	251	1018	ORF1ab	0.912042286119043
Mut7402	76	21789	S	0.912079848304879
Mut2530	1939	6081	ORF1ab	0.912183587175569
Mut9402	84	27643	ORF7a	0.912255082064917
Mut397	16	313	ORF1ab	0.912458916089436
Mut6537	1987	19428	ORF1ab	0.91249648025484
Mut2698	2083	6513	ORF1ab	0.912512385073569
Mut8556	23	25460	ORF3a	0.912512385073569
Mut6307	1783	18814	ORF1ab	0.912646294837328
Mut934	398	1457	ORF1ab	0.912698227079713
Mut8412	1148	25006	S	0.912792117097089
Mut1029	476	1691	ORF1ab	0.912912794921873
Mut1956	1307	4185	ORF1ab	0.913073195249178
Mut2645	2039	6380	ORF1ab	0.913073195249178
Mut3822	3221	9928	ORF1ab	0.913073195249178
Mut7750	354	22622	S	0.913139093325825
Mut1866	1220	3924	ORF1ab	0.913175160726926
Mut2898	2247	7006	ORF1ab	0.913175160726926
Mut3719	3130	9653	ORF1ab	0.913175160726926
Mut7069	2404	20679	ORF1ab	0.913271744160417
Mut8429	1167	25062	S	0.913528391289678
Mut8130	821	24023	S	0.913537213675547
Mut8518	1260	25340	S	0.913966188585403
Mut1645	1052	3419	ORF1ab	0.914006183805462
Mut7218	2596	21255	ORF1ab	0.914026758104305
Mut7010	2337	20476	ORF1ab	0.914251919205083
Mut5636	987	16428	ORF1ab	0.914317968614834
Mut9960	228	28955	N	0.914648865881583
Mut1184	627	2144	ORF1ab	0.914669457033486
Mut1393	814	2706	ORF1ab	0.914669457033486
Mut3459	2838	8777	ORF1ab	0.914669457033486
Mut7307	2691	21538	ORF1ab	0.914669457033486
Mut7939	603	23371	S	0.914669457033486
Mut9196	202	27128	M	0.914669457033486
Mut9224	6	27217	ORF6	0.914669457033486
Mut10053	305	29187	N	0.914669457033486
Mut664	178	799	ORF1ab	0.914791068926137
Mut824	316	1213	ORF1ab	0.914827995097806
Mut9492	17	27804	ORF7b	0.915122785677182
Mut3604	2994	9246	ORF1ab	0.915250397449377
Mut8555	23	25459	ORF3a	0.915284040854826
Mut6489	1969	19374	ORF1ab	0.915328999203633
Mut8541	13	25429	ORF3a	0.915358312516299
Mut9301	9	27420	ORF7a	0.915395490592738
Mut9302	10	27421	ORF7a	0.915395490592738
Mut4872	39	13584	ORF1ab	0.91582289192561
Mut9941	212	28908	N	0.91582289192561
Mut7679	293	22441	S	0.915869780246097
Mut2159	1515	4809	ORF1ab	0.916014939085091
Mut897	374	1385	ORF1ab	0.9160314591559
Mut570	93	544	ORF1ab	0.91605861267224
Mut3665	3071	9477	ORF1ab	0.916072097066291
Mut6202	1673	18486	ORF1ab	0.916102018730668
Mut5029	243	14195	ORF1ab	0.916200963216625
Mut1798	1159	3741	ORF1ab	0.916275156095141
Mut7159	2531	21058	ORF1ab	0.916302965574567
Mut4263	3736	11471	ORF1ab	0.916700757066715
Mut8730	133	25791	ORF3a	0.916862930070473
Mut546	83	514	ORF1ab	0.916863850832978
Mut1172	614	2106	ORF1ab	0.917070201491737
Mut4527	4050	12415	ORF1ab	0.917070201491737
Mut6852	2194	20047	ORF1ab	0.917070201491737
Mut9979	243	29000	N	0.917070201491737
Mut8702	112	25728	ORF3a	0.917310023450827
Mut2116	1468	4668	ORF1ab	0.917385977172406
Mut5804	1213	17104	ORF1ab	0.917909966517897
Mut9726	33	28371	N	0.917927966392468
Mut2280	1658	5239	ORF1ab	0.91798483302829
Mut4522	4045	12400	ORF1ab	0.918161523683762
Mut959	417	1514	ORF1ab	0.918388149216319
Mut5346	635	15371	ORF1ab	0.918464065171044
Mut1580	989	3230	ORF1ab	0.918475091302866
Mut3943	3377	10396	ORF1ab	0.918475091302866
Mut4525	4049	12410	ORF1ab	0.918475091302866
Mut9037	30	26612	M	0.918475091302866
Mut1814	1173	3784	ORF1ab	0.918561229304166
Mut4955	131	13860	ORF1ab	0.918719597070076
Mut1807	1168	3768	ORF1ab	0.918916963877429
Mut6778	2135	19872	ORF1ab	0.919032866960601
Mut7311	2695	21552	ORF1ab	0.919058815760871
Mut1406	824	2737	ORF1ab	0.919129476476922
Mut7013	2338	20479	ORF1ab	0.919138601382828
Mut7886	522	23127	S	0.919459714304116
Mut1384	804	2675	ORF1ab	0.919522811396423
Mut4503	4022	12331	ORF1ab	0.919522811396423
Mut4709	4285	13118	ORF1ab	0.919522811396423
Mut5163	407	14688	ORF1ab	0.919522811396423
Mut5577	919	16222	ORF1ab	0.919522811396423
Mut6277	1748	18710	ORF1ab	0.919522811396423
Mut6358	1848	19009	ORF1ab	0.919522811396423
Mut6426	1929	19252	ORF1ab	0.919522811396423
Mut8891	262	26176	ORF3a	0.919522811396423
Mut9231	11	27233	ORF6	0.919522811396423
Mut10152	376	29399	N	0.919522811396423
Mut907	380	1404	ORF1ab	0.919532521878967
Mut1241	674	2285	ORF1ab	0.919532521878967
Mut1297	735	2470	ORF1ab	0.919532521878967
Mut2287	1665	5259	ORF1ab	0.919532521878967
Mut3131	2489	7732	ORF1ab	0.919532521878967
Mut3489	2872	8879	ORF1ab	0.919532521878967
Mut3899	3311	10198	ORF1ab	0.919532521878967
Mut4045	3497	10755	ORF1ab	0.919532521878967
Mut4312	3802	11671	ORF1ab	0.919532521878967
Mut5150	394	14649	ORF1ab	0.919532521878967
Mut5253	513	15004	ORF1ab	0.919532521878967
Mut5306	585	15222	ORF1ab	0.919532521878967
Mut5796	1200	17066	ORF1ab	0.919532521878967
Mut5868	1303	17375	ORF1ab	0.919532521878967
Mut6357	1847	19007	ORF1ab	0.919532521878967
Mut6388	1884	19118	ORF1ab	0.919532521878967
Mut6409	1906	19185	ORF1ab	0.919532521878967
Mut6568	2001	19470	ORF1ab	0.919532521878967
Mut6705	2077	19697	ORF1ab	0.919532521878967
Mut7096	2441	20790	ORF1ab	0.919532521878967
Mut7124	2486	20925	ORF1ab	0.919532521878967
Mut7626	264	22353	S	0.919532521878967
Mut7643	274	22384	S	0.919532521878967
Mut8464	1207	25183	S	0.919532521878967
Mut8647	78	25626	ORF3a	0.919532521878967
Mut9527	1	27896	ORF8	0.919532521878967
Mut9532	8	27916	ORF8	0.919532521878967
Mut9570	36	28000	ORF8	0.919532521878967
Mut9863	163	28760	N	0.919532521878967
Mut10001	254	29035	N	0.919532521878967
Mut10079	323	29240	N	0.919532521878967
Mut460	35	368	ORF1ab	0.919561670500891
Mut1830	1184	3817	ORF1ab	0.919561670500891
Mut2451	1847	5806	ORF1ab	0.919561670500891
Mut2812	2183	6813	ORF1ab	0.919561670500891
Mut3581	2972	9180	ORF1ab	0.919561670500891
Mut3979	3420	10525	ORF1ab	0.919561670500891
Mut6088	1555	18131	ORF1ab	0.919561670500891
Mut7629	265	22356	S	0.919561670500891
Mut9391	78	27625	ORF7a	0.919561670500891
Mut10137	366	29370	N	0.919561670500891
Mut10156	379	29409	N	0.919561670500891
Mut5442	751	15720	ORF1ab	0.919700978723938
Mut6966	2296	20355	ORF1ab	0.919803043332711
Mut8022	692	23638	S	0.920197254220146
Mut9298	8	27415	ORF7a	0.920212698055129
Mut5059	275	14290	ORF1ab	0.920231934082847
Mut8622	64	25584	ORF3a	0.920231934082847
Mut9069	69	26727	M	0.920237351075927
Mut9892	185	28827	N	0.920367163073853
Mut2350	1734	5467	ORF1ab	0.920379502497588
Mut1635	1043	3393	ORF1ab	0.920468194348361
Mut3191	2553	7923	ORF1ab	0.920609773486584
Mut9665	110	28221	ORF8	0.920609773486584
Mut1396	815	2710	ORF1ab	0.920620448359968
Mut2788	2163	6752	ORF1ab	0.920620448359968
Mut3880	3280	10105	ORF1ab	0.920620448359968
Mut4974	151	13920	ORF1ab	0.920620448359968
Mut5902	1352	17523	ORF1ab	0.920620448359968
Mut6067	1537	18078	ORF1ab	0.920620448359968
Mut6530	1985	19420	ORF1ab	0.920620448359968
Mut9035	29	26607	M	0.920620448359968
Mut4516	4037	12374	ORF1ab	0.920928249619819
Mut4435	3936	12071	ORF1ab	0.921067899638195
Mut5807	1217	17118	ORF1ab	0.921067899638195
Mut2059	1415	4510	ORF1ab	0.921171247981237
Mut8408	1143	24990	S	0.921472956534259
Mut8606	54	25553	ORF3a	0.921472956534259
Mut8492	1237	25273	S	0.921649034927707
Mut3052	2385	7420	ORF1ab	0.921836424303485
Mut4659	4205	12880	ORF1ab	0.921876984342016
Mut5464	781	15810	ORF1ab	0.921978311612331
Mut6673	2063	19656	ORF1ab	0.921978311612331
Mut10196	402	29477	N	0.922282489170429
Mut6982	2318	20419	ORF1ab	0.922333422844422
Mut4279	3755	11528	ORF1ab	0.922348782412673
Mut8690	106	25710	ORF3a	0.922444479757316
Mut9899	191	28844	N	0.922522418509319
Mut7376	55	21727	S	0.922724507493675
Mut2766	2144	6696	ORF1ab	0.922800709363854
Mut2735	2117	6616	ORF1ab	0.922870483231453
Mut4738	4320	13225	ORF1ab	0.923106311736092
Mut6639	2045	19602	ORF1ab	0.923188575129532
Mut8332	1059	24739	S	0.923316282112684
Mut7424	95	21846	S	0.923396417671705
Mut1321	753	2523	ORF1ab	0.923413419890631
Mut1041	486	1722	ORF1ab	0.923459493841268
Mut4849	23	13536	ORF1ab	0.923736919694132
Mut8662	89	25658	ORF3a	0.923761085259405
Mut3236	2587	8025	ORF1ab	0.923850422021906
Mut5788	1188	17031	ORF1ab	0.924140134450732
Mut9568	35	27998	ORF8	0.924140134450732
Mut7116	2474	20887	ORF1ab	0.924275305704201
Mut2665	2055	6428	ORF1ab	0.924317379214626
Mut6306	1779	18803	ORF1ab	0.924768475020264
Mut8543	14	25433	ORF3a	0.925373989948008
Mut3901	3313	10202	ORF1ab	0.925400675896285
Mut6607	2025	19542	ORF1ab	0.925481024216915
Mut3838	3234	9967	ORF1ab	0.925512187622672
Mut6846	2188	20031	ORF1ab	0.925764411830901
Mut9086	81	26763	M	0.926256915240104
Mut8727	130	25782	ORF3a	0.926287094410419
Mut2468	1864	5855	ORF1ab	0.926320658889834
Mut5783	1179	17004	ORF1ab	0.926320658889834
Mut718	224	936	ORF1ab	0.926416993278071
Mut1093	544	1895	ORF1ab	0.92648971469564
Mut4198	3653	11224	ORF1ab	0.926644533296015
Mut10104	337	29284	N	0.926663378091734
Mut7945	615	23405	S	0.92678687180421
Mut10242	23	29625	ORF10	0.926970557393576
Mut898	374	1387	ORF1ab	0.927016073645794
Mut9839	145	28706	N	0.927182427951596
Mut1470	876	2891	ORF1ab	0.927341669182765
Mut5891	1335	17470	ORF1ab	0.927429537101697
Mut586	106	583	ORF1ab	0.92753392323099
Mut714	219	922	ORF1ab	0.927547200194878
Mut4168	3615	11109	ORF1ab	0.927813810230687
Mut883	361	1346	ORF1ab	0.927849607259024
Mut631	140	683	ORF1ab	0.928005722631523
Mut7162	2537	21077	ORF1ab	0.928022154461865
Mut8861	239	26109	ORF3a	0.928022154461865
Mut2145	1497	4754	ORF1ab	0.92802604323013
Mut5449	766	15763	ORF1ab	0.92802604323013
Mut7882	520	23122	S	0.928167006258429
Mut10169	384	29425	N	0.928356479126991
Mut2230	1597	5055	ORF1ab	0.928425658512996
Mut2099	1456	4633	ORF1ab	0.928544508938597
Mut408	20	325	ORF1ab	0.928547819170896
Mut8922	6	26262	E	0.92861051546606
Mut10084	326	29250	N	0.92861051546606
Mut3704	3100	9565	ORF1ab	0.928614824732412
Mut7173	2557	21137	ORF1ab	0.928620232983515
Mut8619	62	25578	ORF3a	0.928626503808604
Mut9336	38	27506	ORF7a	0.928636639073051
Mut7374	54	21724	S	0.92864379910556
Mut925	392	1440	ORF1ab	0.928733167957194
Mut4632	4177	12796	ORF1ab	0.929110667961158
Mut9969	234	28975	N	0.929266549148368
Mut8195	884	24213	S	0.929278727820243
Mut2185	1549	4912	ORF1ab	0.929310577369578
Mut3398	2778	8599	ORF1ab	0.929479259369009
Mut6886	2222	20132	ORF1ab	0.929901731389672
Mut783	279	1101	ORF1ab	0.929945981581614
Mut5513	830	15957	ORF1ab	0.930227351307266
Mut3454	2834	8767	ORF1ab	0.930384542305341
Mut3777	3160	9744	ORF1ab	0.930500185711282
Mut7401	75	21786	S	0.930638025988475
Mut7920	573	23280	S	0.930652461881906
Mut5441	749	15714	ORF1ab	0.930813457048405
Mut2097	1456	4631	ORF1ab	0.931010293651784
Mut9328	34	27493	ORF7a	0.931010293651784
Mut2917	2259	7042	ORF1ab	0.931034530066621
Mut9143	143	26951	M	0.931073296881866
Mut1151	595	2048	ORF1ab	0.931348522494623
Mut1964	1314	4207	ORF1ab	0.931598815423713
Mut7395	72	21778	S	0.93183153206217
Mut2278	1655	5230	ORF1ab	0.931908101218524
Mut1893	1243	3994	ORF1ab	0.932020507941717
Mut9054	53	26681	M	0.932130818411789
Mut8976	72	26458	E	0.932207018306457
Mut4188	3642	11191	ORF1ab	0.932582102463622
Mut3655	3058	9438	ORF1ab	0.932637816468404
Mut2612	2018	6317	ORF1ab	0.932640598655354
Mut3852	3255	10029	ORF1ab	0.932810432139059
Mut672	186	823	ORF1ab	0.932919646636897
Mut1435	848	2809	ORF1ab	0.932945655656425
Mut4551	4083	12514	ORF1ab	0.933098517716395
Mut7743	343	22591	S	0.933275474141253
Mut6985	2321	20429	ORF1ab	0.933295883737661
Mut3892	3298	10157	ORF1ab	0.933322222982294
Mut2323	1709	5392	ORF1ab	0.933344816566856
Mut417	23	334	ORF1ab	0.933488621598385
Mut2434	1822	5730	ORF1ab	0.933707917374729
Mut6808	2165	19961	ORF1ab	0.933836190212932
Mut5810	1220	17125	ORF1ab	0.93389892661036
Mut8919	4	26256	E	0.933947107442611
Mut3162	2523	7834	ORF1ab	0.934001077664666
Mut402	18	318	ORF1ab	0.93416415721516
Mut7726	321	22523	S	0.934228986786496
Mut1208	645	2198	ORF1ab	0.934253024370264
Mut4276	3752	11521	ORF1ab	0.934278629619309
Mut7045	2382	20611	ORF1ab	0.934278629619309
Mut9784	90	28541	N	0.934278629619309
Mut9222	4	27213	ORF6	0.934342671116922
Mut9046	40	26640	M	0.934353599516459
Mut3819	3220	9924	ORF1ab	0.934442946292531
Mut3734	3138	9678	ORF1ab	0.934464508059982
Mut392	13	304	ORF1ab	0.934558357626086
Mut4327	3824	11737	ORF1ab	0.934558357626086
Mut8669	95	25676	ORF3a	0.934558357626086
Mut411	21	328	ORF1ab	0.934687519670611
Mut415	23	332	ORF1ab	0.934687519670611
Mut419	24	336	ORF1ab	0.934687519670611
Mut2959	2300	7165	ORF1ab	0.934762971498117
Mut7371	53	21721	S	0.934893906338732
Mut3996	3439	10582	ORF1ab	0.934899230735573
Mut8039	715	23707	S	0.935017811223682
Mut6041	1499	17964	ORF1ab	0.935042679796733
Mut3989	3432	10561	ORF1ab	0.935270729758438
Mut5680	1050	16616	ORF1ab	0.935323732671081
Mut2027	1386	4423	ORF1ab	0.935376378110995
Mut7834	468	22964	S	0.935512192596874
Mut9695	11	28305	N	0.935643972060363
Mut2148	1500	4763	ORF1ab	0.935657675646874
Mut1949	1298	4158	ORF1ab	0.935835822959907
Mut5897	1345	17502	ORF1ab	0.936137537063379
Mut416	23	333	ORF1ab	0.936261030399445
Mut4691	4252	13019	ORF1ab	0.936395148311097
Mut6502	1975	19391	ORF1ab	0.936454668680179
Mut9410	90	27661	ORF7a	0.936454668680179
Mut7349	29	21648	S	0.936464616429838
Mut4006	3453	10623	ORF1ab	0.936482246167351
Mut4455	3952	12119	ORF1ab	0.936482246167351
Mut6116	1583	18214	ORF1ab	0.936482246167351
Mut9947	214	28915	N	0.936482246167351
Mut5445	757	15738	ORF1ab	0.936489110717864
Mut4608	4159	12741	ORF1ab	0.936491590959636
Mut8082	771	23874	S	0.936664387431622
Mut9651	95	28178	ORF8	0.936686975360105
Mut652	160	745	ORF1ab	0.936736949667738
Mut7792	414	22802	S	0.936972814594245
Mut5307	590	15237	ORF1ab	0.937147401881866
Mut9239	20	27261	ORF6	0.937625391858772
Mut3836	3233	9962	ORF1ab	0.937642444521984
Mut1775	1142	3689	ORF1ab	0.937673288374266
Mut6438	1942	19292	ORF1ab	0.937673288374266
Mut888	364	1355	ORF1ab	0.937772397422116
Mut2255	1635	5170	ORF1ab	0.93779128287872
Mut1019	467	1666	ORF1ab	0.937814532690413
Mut4151	3603	11074	ORF1ab	0.937872103322292
Mut8815	196	25979	ORF3a	0.937926626316652
Mut9552	26	27970	ORF8	0.938053229234186
Mut2250	1630	5155	ORF1ab	0.938061858853885
Mut4140	3589	11032	ORF1ab	0.938098479483109
Mut9474	8	27777	ORF7b	0.938098479483109
Mut5385	671	15480	ORF1ab	0.938268896653934
Mut4332	3829	11750	ORF1ab	0.938592261701036
Mut2996	2334	7267	ORF1ab	0.938736813429291
Mut6405	1901	19170	ORF1ab	0.938801277706435
Mut4994	176	13994	ORF1ab	0.938805078330682
Mut2405	1794	5646	ORF1ab	0.93884038139246
Mut4187	3639	11182	ORF1ab	0.938917966151605
Mut8438	1176	25088	S	0.939041267608554
Mut4956	132	13862	ORF1ab	0.939124442456446
Mut5012	219	14122	ORF1ab	0.939157885501246
Mut10225	2	29563	ORF10	0.939157885501246
Mut5129	371	14580	ORF1ab	0.939286515087994
Mut2453	1851	5817	ORF1ab	0.939442479490715
Mut9820	128	28655	N	0.939442479490715
Mut5249	505	14980	ORF1ab	0.939580969848147
Mut854	341	1288	ORF1ab	0.939618592147146
Mut9131	132	26918	M	0.939627457820951
Mut3563	2959	9141	ORF1ab	0.939658365606659
Mut1291	728	2447	ORF1ab	0.939684254739172
Mut3724	3132	9661	ORF1ab	0.939719038517988
Mut5041	251	14220	ORF1ab	0.939719038517988
Mut9368	62	27577	ORF7a	0.939904438587036
Mut8393	1122	24928	S	0.93997005009361
Mut453	32	361	ORF1ab	0.939986379088464
Mut5562	902	16173	ORF1ab	0.939986379088464
Mut6763	2120	19825	ORF1ab	0.940009190879304
Mut2681	2066	6463	ORF1ab	0.940010759162094
Mut8080	769	23868	S	0.940091127646452
Mut3999	3447	10604	ORF1ab	0.940149102837447
Mut8588	43	25521	ORF3a	0.940197861825968
Mut10228	10	29585	ORF10	0.940427434272224
Mut4711	4287	13126	ORF1ab	0.940541423905075
Mut1629	1036	3373	ORF1ab	0.940574112056655
Mut7364	49	21707	S	0.940672104792896
Mut3891	3297	10156	ORF1ab	0.940729374261908
Mut5531	850	16017	ORF1ab	0.940813418834062
Mut2499	1903	5974	ORF1ab	0.940961358642298
Mut998	444	1595	ORF1ab	0.940978370154786
Mut7760	367	22661	S	0.940992414589637
Mut8946	32	26340	E	0.941083516743794
Mut3292	2646	8203	ORF1ab	0.941117619467015
Mut8578	38	25505	ORF3a	0.941324402551758
Mut1665	1069	3472	ORF1ab	0.941422853517958
Mut3666	3072	9479	ORF1ab	0.941514424742696
Mut9295	5	27406	ORF7a	0.941599214000615
Mut7427	98	21855	S	0.942000932881439
Mut6155	1615	18312	ORF1ab	0.942047316397267
Mut10175	389	29440	N	0.942050867641231
Mut9137	135	26927	M	0.942182990558489
Mut6327	1813	18904	ORF1ab	0.942532029595854
Mut5667	1036	16575	ORF1ab	0.942714550953497
Mut3972	3414	10507	ORF1ab	0.942830918232291
Mut8565	27	25473	ORF3a	0.942908130876977
Mut3129	2488	7728	ORF1ab	0.943056399299964
Mut2820	2187	6825	ORF1ab	0.943058777711786
Mut8188	879	24197	S	0.943226540343908
Mut4566	4095	12550	ORF1ab	0.943258940142161
Mut4735	4317	13216	ORF1ab	0.943262391814029
Mut5522	837	15978	ORF1ab	0.943323624235375
Mut3142	2501	7767	ORF1ab	0.943341017909178
Mut8060	740	23782	S	0.943341017909178
Mut3589	2980	9204	ORF1ab	0.943404447765509
Mut7303	2685	21520	ORF1ab	0.943412146174086
Mut7310	2695	21551	ORF1ab	0.943412146174086
Mut464	36	373	ORF1ab	0.94355250918296
Mut9681	121	28254	ORF8	0.94355250918296
Mut5311	592	15243	ORF1ab	0.943718629247176
Mut10066	315	29218	N	0.943747431193722
Mut4638	4182	12809	ORF1ab	0.944010035895375
Mut2958	2300	7164	ORF1ab	0.944126973386126
Mut5554	884	16117	ORF1ab	0.94413666388878
Mut9895	188	28835	N	0.944302161180204
Mut9740	41	28396	N	0.944336629386254
Mut2631	2029	6352	ORF1ab	0.944403257499801
Mut6300	1774	18788	ORF1ab	0.94444075872758
Mut1471	878	2897	ORF1ab	0.94451317065167
Mut4264	3737	11474	ORF1ab	0.944591137920664
Mut6397	1891	19140	ORF1ab	0.944591137920664
Mut10233	14	29598	ORF10	0.944747389405092
Mut5641	997	16456	ORF1ab	0.945073482332508
Mut1868	1222	3931	ORF1ab	0.94508246779476
Mut603	118	619	ORF1ab	0.945170440436201
Mut1248	681	2306	ORF1ab	0.945234728269158
Mut6782	2139	19884	ORF1ab	0.945253733914846
Mut9311	14	27434	ORF7a	0.945294610414427
Mut1843	1198	3859	ORF1ab	0.945314089965308
Mut3329	2687	8326	ORF1ab	0.945411784345935
Mut8608	55	25555	ORF3a	0.945414546211787
Mut7075	2414	20709	ORF1ab	0.945525835484046
Mut399	17	315	ORF1ab	0.945566107372498
Mut8166	857	24133	S	0.945720313861023
Mut4615	4164	12756	ORF1ab	0.945885826962127
Mut4347	3839	11782	ORF1ab	0.945907254852599
Mut8675	99	25687	ORF3a	0.946098285288357
Mut8733	135	25797	ORF3a	0.946232735353423
Mut1100	549	1912	ORF1ab	0.946386130374924
Mut9854	156	28739	N	0.946490112049851
Mut5718	1095	16750	ORF1ab	0.94652004863682
Mut3961	3400	10465	ORF1ab	0.946651495672446
Mut2376	1761	5547	ORF1ab	0.946879441126259
Mut9300	9	27419	ORF7a	0.947128293956286
Mut7235	2613	21305	ORF1ab	0.947333986833011
Mut678	190	835	ORF1ab	0.947378101934215
Mut1025	473	1684	ORF1ab	0.947649252563541
Mut7393	71	21775	S	0.947755317118514
Mut9278	57	27371	ORF6	0.947755317118514
Mut10052	302	29179	N	0.947789525382028
Mut6430	1932	19263	ORF1ab	0.947893333577651
Mut10046	300	29171	N	0.947984519243556
Mut8638	74	25612	ORF3a	0.948132712249323
Mut1565	969	3171	ORF1ab	0.948146781762463
Mut8356	1079	24797	S	0.94832820070674
Mut9223	5	27214	ORF6	0.94832820070674
Mut3910	3324	10236	ORF1ab	0.948451763246193
Mut7077	2418	20719	ORF1ab	0.948770183991924
Mut5087	314	14407	ORF1ab	0.94883728948665
Mut698	204	875	ORF1ab	0.948860462607098
Mut9801	111	28606	N	0.948860462607098
Mut5330	620	15327	ORF1ab	0.94887439593111
Mut8477	1219	25218	S	0.948997703482214
Mut5643	1000	16466	ORF1ab	0.949021223862109
Mut3416	2797	8655	ORF1ab	0.949167741709815
Mut4438	3937	12076	ORF1ab	0.949272007893124
Mut1915	1263	4053	ORF1ab	0.949305883943251
Mut1979	1332	4261	ORF1ab	0.949305883943251
Mut3145	2503	7772	ORF1ab	0.949308313939405
Mut3167	2529	7851	ORF1ab	0.949308313939405
Mut6783	2142	19891	ORF1ab	0.949308313939405
Mut9867	166	28770	N	0.949308313939405
Mut7608	254	22323	S	0.94936090306529
Mut2081	1439	4582	ORF1ab	0.949409519764465
Mut1861	1213	3903	ORF1ab	0.949536553452573
Mut8623	65	25585	ORF3a	0.949704319023834
Mut8497	1243	25290	S	0.949743342914131
Mut2260	1640	5183	ORF1ab	0.949969748527619
Mut5011	218	14120	ORF1ab	0.950033237477627
Mut9468	5	27769	ORF7b	0.95005429794528
Mut8841	223	26060	ORF3a	0.950107553445443
Mut6203	1674	18488	ORF1ab	0.950136787055588
Mut10195	401	29474	N	0.950186369624034
Mut8450	1191	25135	S	0.950228733851156
Mut3309	2678	8299	ORF1ab	0.950450867206146
Mut8731	134	25793	ORF3a	0.950454588721536
Mut9973	238	28985	N	0.950489420167759
Mut6169	1637	18377	ORF1ab	0.950547382498928
Mut6059	1521	18029	ORF1ab	0.950580120984578
Mut6361	1850	19017	ORF1ab	0.95071434513524
Mut2426	1813	5704	ORF1ab	0.950770169636026
Mut2624	2024	6336	ORF1ab	0.950770169636026
Mut7409	80	21800	S	0.950927219516017
Mut8563	26	25469	ORF3a	0.950992528290867
Mut1507	916	3011	ORF1ab	0.951304459006938
Mut7138	2505	20980	ORF1ab	0.951304459006938
Mut7234	2613	21304	ORF1ab	0.951316572539618
Mut4051	3502	10771	ORF1ab	0.951344840663132
Mut9660	103	28202	ORF8	0.951537378697011
Mut5858	1291	17338	ORF1ab	0.951568180553343
Mut8971	68	26447	E	0.951658981565844
Mut8968	63	26433	E	0.951819972636711
Mut6645	2048	19610	ORF1ab	0.95190809816257
Mut1484	892	2940	ORF1ab	0.951946997517826
Mut9731	35	28378	N	0.952145745345724
Mut3765	3153	9724	ORF1ab	0.952215960173674
Mut846	334	1267	ORF1ab	0.952267113193258
Mut2730	2114	6606	ORF1ab	0.952495038876332
Mut8002	679	23599	S	0.952567404120084
Mut5851	1279	17304	ORF1ab	0.952593317117772
Mut2745	2124	6636	ORF1ab	0.952631762284103
Mut724	227	946	ORF1ab	0.952772233646979
Mut713	219	920	ORF1ab	0.952780488978189
Mut4296	3777	11595	ORF1ab	0.952780488978189
Mut7167	2548	21110	ORF1ab	0.952898524554702
Mut8545	16	25440	ORF3a	0.953043329875421
Mut2177	1543	4893	ORF1ab	0.953310875302673
Mut6344	1835	18972	ORF1ab	0.953310875302673
Mut9056	56	26690	M	0.953310875302673
Mut9382	70	27603	ORF7a	0.953310875302673
Mut1434	848	2808	ORF1ab	0.953412577185904
Mut8828	212	26028	ORF3a	0.953543174863813
Mut9338	40	27513	ORF7a	0.953627340148502
Mut6856	2196	20055	ORF1ab	0.954097957785862
Mut382	7	285	ORF1ab	0.954262537827479
Mut5642	997	16457	ORF1ab	0.954325928274953
Mut3200	2560	7945	ORF1ab	0.954326646634581
Mut8564	27	25471	ORF3a	0.954326646634581
Mut5619	972	16381	ORF1ab	0.954409331356794
Mut4292	3770	11575	ORF1ab	0.954607027486744
Mut4603	4149	12710	ORF1ab	0.954664136236378
Mut9837	144	28703	N	0.954744058870524
Mut8239	939	24378	S	0.954839821097493
Mut3702	3099	9561	ORF1ab	0.954849959899334
Mut3631	3027	9344	ORF1ab	0.954856301714593
Mut9652	96	28179	ORF8	0.9548815188267
Mut4007	3454	10626	ORF1ab	0.954992069349011
Mut1303	740	2485	ORF1ab	0.955091798552551
Mut2542	1956	6133	ORF1ab	0.955131986620787
Mut8072	764	23854	S	0.955154951945204
Mut3713	3123	9634	ORF1ab	0.955234118803959
Mut6433	1936	19273	ORF1ab	0.955271022679835
Mut2527	1938	6078	ORF1ab	0.955279323612628
Mut7919	572	23277	S	0.955328014815925
Mut6226	1701	18568	ORF1ab	0.955391932629067
Mut3133	2490	7735	ORF1ab	0.955392161488441
Mut6250	1729	18652	ORF1ab	0.955444898592372
Mut4254	3725	11438	ORF1ab	0.955490900112639
Mut3079	2433	7564	ORF1ab	0.955506096364948
Mut9012	4	26533	M	0.955524588296529
Mut6587	2010	19495	ORF1ab	0.955652679348582
Mut9162	162	27008	M	0.955658754841192
Mut5655	1016	16515	ORF1ab	0.955717659309646
Mut4340	3834	11767	ORF1ab	0.955826229118423
Mut8063	745	23796	S	0.955826229118423
Mut9383	71	27604	ORF7a	0.955826229118423
Mut5481	797	15857	ORF1ab	0.955884819121015
Mut7509	181	22103	S	0.956248627626843
Mut8624	65	25587	ORF3a	0.956398351886291
Mut2067	1426	4543	ORF1ab	0.956444261775772
Mut8485	1230	25250	S	0.956444261775772
Mut808	300	1165	ORF1ab	0.9564445487739
Mut3603	2993	9244	ORF1ab	0.9564445487739
Mut6862	2199	20064	ORF1ab	0.956511592882014
Mut8975	71	26456	E	0.956665255782997
Mut5845	1271	17278	ORF1ab	0.956666711614428
Mut8670	95	25677	ORF3a	0.956668756437848
Mut803	295	1148	ORF1ab	0.956676373726262
Mut6131	1596	18255	ORF1ab	0.956676373726262
Mut1098	548	1909	ORF1ab	0.95676886553219
Mut1448	856	2832	ORF1ab	0.956808154553226
Mut1467	873	2883	ORF1ab	0.956845870964953
Mut4118	3572	10981	ORF1ab	0.956894615424512
Mut5229	470	14877	ORF1ab	0.956949062004589
Mut4591	4129	12651	ORF1ab	0.956986153708644
Mut1933	1283	4113	ORF1ab	0.957576447797252
Mut9396	80	27632	ORF7a	0.957825303976278
Mut920	388	1427	ORF1ab	0.957852676485436
Mut5957	1403	17676	ORF1ab	0.957864120068862
Mut3940	3371	10377	ORF1ab	0.95804207272447
Mut10130	362	29358	N	0.95804207272447
Mut4352	3845	11798	ORF1ab	0.958244460414447
Mut6017	1470	17877	ORF1ab	0.958288799363156
Mut3140	2500	7764	ORF1ab	0.958352298885422
Mut7905	556	23230	S	0.958352298885422
Mut8141	832	24056	S	0.958453359112827
Mut4810	4389	13430	ORF1ab	0.95857239251272
Mut3064	2405	7479	ORF1ab	0.958613479589321
Mut5617	970	16376	ORF1ab	0.958651955434054
Mut7321	10	21590	S	0.958786609211938
Mut9612	64	28085	ORF8	0.958889736008417
Mut9268	49	27348	ORF6	0.958911292776588
Mut5731	1127	16846	ORF1ab	0.958961665595424
Mut7917	570	23271	S	0.958984335081604
Mut8704	113	25731	ORF3a	0.959060478985502
Mut9987	247	29013	N	0.959060478985502
Mut10251	28	29640	ORF10	0.959176494511453
Mut7510	181	22104	S	0.959189077193597
Mut405	19	322	ORF1ab	0.959280752587087
Mut3043	2375	7390	ORF1ab	0.95938978040506
Mut6401	1895	19151	ORF1ab	0.959406041192368
Mut5009	217	14118	ORF1ab	0.959457920694397
Mut5993	1447	17808	ORF1ab	0.959457920694397
Mut8517	1259	25339	S	0.95974591048333
Mut6809	2165	19962	ORF1ab	0.959838902527435
Mut6223	1696	18555	ORF1ab	0.959846866689971
Mut7344	27	21641	S	0.959879571367321
Mut5911	1361	17550	ORF1ab	0.959880202422616
Mut6318	1798	18859	ORF1ab	0.959880202422616
Mut7994	676	23590	S	0.959880202422616
Mut8573	34	25494	ORF3a	0.959880942174189
Mut7665	288	22424	S	0.959902515800714
Mut4689	4247	13006	ORF1ab	0.960132353227244
Mut5614	965	16362	ORF1ab	0.960314425286873
Mut9724	32	28368	N	0.960357304565772
Mut5031	244	14197	ORF1ab	0.960357395442391
Mut9514	39	27870	ORF7b	0.960360803214533
Mut5954	1402	17671	ORF1ab	0.960436599263623
Mut938	402	1469	ORF1ab	0.960441579723052
Mut1865	1220	3923	ORF1ab	0.96044752362612
Mut5232	477	14898	ORF1ab	0.96044752362612
Mut10120	348	29315	N	0.96044752362612
Mut9885	180	28812	N	0.960492135458389
Mut490	49	411	ORF1ab	0.960773337636552
Mut1796	1158	3737	ORF1ab	0.960773337636552
Mut7336	22	21627	S	0.96092027199836
Mut6901	2237	20178	ORF1ab	0.960994400534693
Mut8372	1101	24863	S	0.961152748555866
Mut4833	12	13501	ORF1ab	0.961155601919408
Mut8869	244	26124	ORF3a	0.961236494706751
Mut2135	1485	4720	ORF1ab	0.961240154041274
Mut4661	4207	12885	ORF1ab	0.961593721750227
Mut1554	960	3145	ORF1ab	0.961613743494055
Mut8154	845	24095	S	0.961614663759004
Mut9835	140	28693	N	0.961761034349278
Mut1099	549	1911	ORF1ab	0.961781842261579
Mut923	391	1437	ORF1ab	0.961993524596078
Mut10117	346	29311	N	0.962174033045609
Mut9984	246	29009	N	0.962226889466764
Mut8617	60	25572	ORF3a	0.962247090287667
Mut5300	578	15199	ORF1ab	0.962333360917275
Mut2696	2081	6507	ORF1ab	0.962391173108837
Mut1776	1143	3692	ORF1ab	0.962467622945496
Mut9449	116	27741	ORF7a	0.962467622945496
Mut1969	1322	4230	ORF1ab	0.962475702531313
Mut3418	2799	8660	ORF1ab	0.962475702531313
Mut7478	149	22009	S	0.962475702531313
Mut7588	245	22295	S	0.962475702531313
Mut10191	398	29466	N	0.962475702531313
Mut2656	2046	6402	ORF1ab	0.962533434545662
Mut3321	2684	8316	ORF1ab	0.962544460675892
Mut7487	157	22032	S	0.962621919418012
Mut4291	3769	11572	ORF1ab	0.962678513875306
Mut8131	822	24026	S	0.963049563634204
Mut5716	1092	16741	ORF1ab	0.963176484340829
Mut8403	1134	24964	S	0.963214341927775
Mut6227	1701	18570	ORF1ab	0.96326203520655
Mut5624	976	16393	ORF1ab	0.963373795184642
Mut6784	2143	19895	ORF1ab	0.963373795184642
Mut2020	1378	4399	ORF1ab	0.963407519987702
Mut2473	1868	5869	ORF1ab	0.963724725582553
Mut2163	1521	4827	ORF1ab	0.963792928873135
Mut2638	2033	6364	ORF1ab	0.963792928873135
Mut4363	3856	11831	ORF1ab	0.963792928873135
Mut9359	56	27561	ORF7a	0.964328588025507
Mut9821	128	28657	N	0.964364987471667
Mut8484	1229	25249	S	0.964472801511766
Mut9961	228	28957	N	0.964542335600739
Mut2072	1429	4551	ORF1ab	0.964546793286513
Mut915	385	1419	ORF1ab	0.964614878613852
Mut7030	2363	20555	ORF1ab	0.964614878613852
Mut7103	2452	20823	ORF1ab	0.964614878613852
Mut9444	114	27733	ORF7a	0.964614878613852
Mut8842	224	26062	ORF3a	0.964652864463515
Mut2983	2320	7224	ORF1ab	0.96499714279703
Mut7860	494	23042	S	0.965130546750417
Mut4985	162	13951	ORF1ab	0.965166324021534
Mut2706	2092	6539	ORF1ab	0.965325069872213
Mut5473	792	15842	ORF1ab	0.965360084285183
Mut1848	1202	3871	ORF1ab	0.965400528098706
Mut2510	1920	6025	ORF1ab	0.965499122316678
Mut7688	296	22450	S	0.965499122316678
Mut7991	675	23587	S	0.965648561061319
Mut2274	1652	5221	ORF1ab	0.965743064463332
Mut4504	4023	12334	ORF1ab	0.965743064463332
Mut5616	970	16375	ORF1ab	0.965743064463332
Mut7585	243	22290	S	0.965743064463332
Mut9914	198	28866	N	0.965743064463332
Mut8980	74	26464	E	0.96575319272123
Mut8527	1273	25381	S	0.966064713975952
Mut4722	4304	13176	ORF1ab	0.966360683966473
Mut1899	1249	4012	ORF1ab	0.966367203201707
Mut5241	488	14931	ORF1ab	0.966417405646988
Mut6728	2090	19735	ORF1ab	0.966417405646988
Mut7806	432	22858	S	0.966417405646988
Mut8587	43	25519	ORF3a	0.966417405646988
Mut9274	55	27364	ORF6	0.966417405646988
Mut1414	833	2764	ORF1ab	0.966429079962693
Mut2672	2060	6445	ORF1ab	0.966429079962693
Mut8441	1178	25096	S	0.966429079962693
Mut8664	91	25665	ORF3a	0.966429079962693
Mut9350	52	27549	ORF7a	0.966429079962693
Mut2659	2052	6419	ORF1ab	0.96642960803831
Mut9545	18	27945	ORF8	0.96642960803831
Mut4679	4235	12970	ORF1ab	0.966442004573636
Mut3695	3089	9532	ORF1ab	0.966447918740273
Mut7388	69	21767	S	0.966642863634886
Mut7990	675	23586	S	0.966642863634886
Mut4821	4398	13458	ORF1ab	0.966850477511666
Mut3345	2698	8357	ORF1ab	0.966945548747844
Mut7547	216	22208	S	0.966945548747844
Mut5131	373	14585	ORF1ab	0.966992417649641
Mut2796	2172	6781	ORF1ab	0.967268178355389
Mut6975	2308	20389	ORF1ab	0.967428496423847
Mut3092	2452	7621	ORF1ab	0.967841432253691
Mut5545	870	16075	ORF1ab	0.967851424896492
Mut3768	3154	9727	ORF1ab	0.967862492451492
Mut8421	1162	25047	S	0.96792987845128
Mut675	188	829	ORF1ab	0.968045291364404
Mut6854	2195	20051	ORF1ab	0.968092307807114
Mut6582	2007	19488	ORF1ab	0.968195506702632
Mut7469	145	21995	S	0.968236818357316
Mut3003	2338	7279	ORF1ab	0.968268067056176
Mut9109	109	26849	M	0.968270861296052
Mut10153	377	29402	N	0.968529078281191
Mut9116	117	26873	M	0.968795449723342
Mut7924	575	23285	S	0.968815289531623
Mut2083	1441	4586	ORF1ab	0.968833465659127
Mut997	443	1594	ORF1ab	0.969061631195581
Mut9558	30	27981	ORF8	0.969067203914639
Mut3955	3395	10449	ORF1ab	0.969116939150312
Mut9776	82	28519	N	0.969199999223936
Mut4774	4357	13335	ORF1ab	0.969356393164277
Mut7050	2387	20628	ORF1ab	0.969356393164277
Mut7683	295	22445	S	0.969356393164277
Mut7981	665	23557	S	0.969356393164277
Mut10134	364	29364	N	0.969356393164277
Mut8666	93	25669	ORF3a	0.969462474484949
Mut8797	185	25947	ORF3a	0.96953570606833
Mut9698	13	28310	N	0.969775087351072
Mut9634	82	28139	ORF8	0.969889140297242
Mut6098	1567	18167	ORF1ab	0.969931196970352
Mut7471	146	21998	S	0.969937256308743
Mut9861	162	28758	N	0.969981647929334
Mut2004	1356	4331	ORF1ab	0.969988050459033
Mut6688	2070	19675	ORF1ab	0.969988050459033
Mut2166	1525	4838	ORF1ab	0.970048568455548
Mut9594	51	28045	ORF8	0.970058005597233
Mut7846	476	22988	S	0.970157019467878
Mut9513	38	27869	ORF7b	0.970209222873964
Mut6833	2180	20005	ORF1ab	0.970261242172571
Mut4156	3609	11090	ORF1ab	0.970263400032911
Mut3771	3156	9733	ORF1ab	0.970326953033411
Mut4046	3499	10761	ORF1ab	0.970386266442983
Mut10265	37	29668	ORF10	0.970386266442983
Mut5958	1404	17678	ORF1ab	0.970555359436579
Mut6325	1809	18894	ORF1ab	0.970652610668485
Mut8961	55	26408	E	0.970652610668485
Mut8300	1008	24586	S	0.970657718055639
Mut9848	151	28725	N	0.970657718055639
Mut8760	155	25855	ORF3a	0.970711990736777
Mut4028	3479	10702	ORF1ab	0.970728809865778
Mut10149	373	29392	N	0.970848405376854
Mut2111	1464	4655	ORF1ab	0.97087084114704
Mut6484	1967	19366	ORF1ab	0.970876788274666
Mut4699	4267	13064	ORF1ab	0.970925547494707
Mut8825	207	26013	ORF3a	0.97098182239232
Mut676	189	832	ORF1ab	0.971102302854801
Mut1104	551	1918	ORF1ab	0.971102302854801
Mut9760	67	28472	N	0.971102302854801
Mut6035	1491	17939	ORF1ab	0.971105486307274
Mut9009	3	26529	M	0.971105486307274
Mut9846	149	28720	N	0.971105486307274
Mut8410	1146	25000	S	0.971258131955591
Mut2763	2142	6691	ORF1ab	0.971280285205609
Mut5976	1427	17746	ORF1ab	0.971309668826356
Mut1008	454	1625	ORF1ab	0.971329296967106
Mut5180	417	14718	ORF1ab	0.971329296967106
Mut3409	2787	8626	ORF1ab	0.971332004000093
Mut8745	144	25822	ORF3a	0.971332004000093
Mut9313	16	27441	ORF7a	0.971332004000093
Mut10160	381	29414	N	0.971332004000093
Mut8388	1119	24919	S	0.971470632969864
Mut8618	61	25575	ORF3a	0.971548775917421
Mut390	13	302	ORF1ab	0.971623673842834
Mut1109	555	1929	ORF1ab	0.971623673842834
Mut4909	73	13686	ORF1ab	0.971623673842834
Mut8005	681	23604	S	0.971623673842834
Mut8054	732	23758	S	0.971623673842834
Mut1356	781	2607	ORF1ab	0.97162590637562
Mut5552	882	16111	ORF1ab	0.971769513454123
Mut7082	2425	20740	ORF1ab	0.971918671123392
Mut668	182	809	ORF1ab	0.972020830140616
Mut5363	653	15426	ORF1ab	0.972020830140616
Mut7441	117	21911	S	0.972020830140616
Mut9783	89	28539	N	0.972020830140616
Mut4197	3653	11222	ORF1ab	0.972022591043717
Mut4941	115	13812	ORF1ab	0.972022591043717
Mut8309	1020	24621	S	0.972022591043717
Mut8402	1133	24959	S	0.972022591043717
Mut8475	1218	25214	S	0.972022591043717
Mut5720	1099	16762	ORF1ab	0.972192212105087
Mut7213	2592	21242	ORF1ab	0.972276356916657
Mut9800	110	28603	N	0.9725551727743
Mut1581	989	3231	ORF1ab	0.972586319316321
Mut1642	1049	3411	ORF1ab	0.972586319316321
Mut4665	4211	12897	ORF1ab	0.972586319316321
Mut5772	1170	16975	ORF1ab	0.972586319316321
Mut7736	330	22550	S	0.972586319316321
Mut454	33	362	ORF1ab	0.972587613214883
Mut794	287	1125	ORF1ab	0.972587613214883
Mut1562	968	3168	ORF1ab	0.972587613214883
Mut2646	2040	6385	ORF1ab	0.972587613214883
Mut2753	2130	6653	ORF1ab	0.972587613214883
Mut3803	3198	9857	ORF1ab	0.972587613214883
Mut3944	3379	10401	ORF1ab	0.972587613214883
Mut7466	142	21987	S	0.972587613214883
Mut9160	161	27005	M	0.972958449088585
Mut5534	860	16045	ORF1ab	0.973023776460415
Mut6918	2256	20234	ORF1ab	0.973023776460415
Mut10162	381	29416	N	0.973023776460415
Mut9857	157	28744	N	0.973080193548286
Mut1727	1108	3589	ORF1ab	0.973456897444113
Mut2560	1978	6198	ORF1ab	0.973456897444113
Mut2652	2043	6394	ORF1ab	0.973456897444113
Mut4290	3766	11563	ORF1ab	0.973456897444113
Mut4346	3839	11781	ORF1ab	0.973456897444113
Mut4439	3938	12079	ORF1ab	0.973456897444113
Mut7675	292	22436	S	0.973456897444113
Mut8354	1078	24795	S	0.973456897444113
Mut8551	20	25452	ORF3a	0.973456897444113
Mut8880	253	26151	ORF3a	0.973456897444113
Mut9741	42	28399	N	0.973456897444113
Mut9807	116	28621	N	0.973456897444113
Mut10178	391	29445	N	0.973456897444113
Mut641	150	713	ORF1ab	0.973457732600763
Mut895	371	1377	ORF1ab	0.973457732600763
Mut975	427	1545	ORF1ab	0.973457732600763
Mut2716	2101	6568	ORF1ab	0.973457732600763
Mut3977	3419	10521	ORF1ab	0.973457732600763
Mut4620	4168	12769	ORF1ab	0.973457732600763
Mut5938	1389	17634	ORF1ab	0.973457732600763
Mut7440	116	21910	S	0.973457732600763
Mut8553	21	25455	ORF3a	0.973457732600763
Mut8820	201	25993	ORF3a	0.973457732600763
Mut9015	8	26545	M	0.973457732600763
Mut3926	3352	10319	ORF1ab	0.973459441111759
Mut8604	53	25549	ORF3a	0.973526481714659
Mut9140	141	26945	M	0.973871105458769
Mut4297	3777	11596	ORF1ab	0.973948357891345
Mut377	3	274	ORF1ab	0.974013146483781
Mut6432	1934	19269	ORF1ab	0.974013146483781
Mut8544	15	25437	ORF3a	0.974021721374647
Mut2419	1810	5694	ORF1ab	0.974307000759115
Mut2543	1960	6145	ORF1ab	0.974309246705172
Mut2769	2146	6701	ORF1ab	0.974309246705172
Mut6367	1855	19032	ORF1ab	0.974309246705172
Mut9685	3	28280	N	0.974309246705172
Mut9796	103	28582	N	0.974309246705172
Mut7074	2412	20703	ORF1ab	0.97457609536633
Mut4190	3644	11195	ORF1ab	0.974726638721081
Mut9454	120	27752	ORF7a	0.974758025683097
Mut867	350	1314	ORF1ab	0.974759165359433
Mut2740	2121	6628	ORF1ab	0.974776640054686
Mut3978	3420	10523	ORF1ab	0.974903817437121
Mut421	25	338	ORF1ab	0.97497479192511
Mut599	117	614	ORF1ab	0.97497479192511
Mut1105	552	1919	ORF1ab	0.97497479192511
Mut1598	1001	3267	ORF1ab	0.97497479192511
Mut1759	1125	3638	ORF1ab	0.97497479192511
Mut1795	1157	3736	ORF1ab	0.97497479192511
Mut2156	1510	4795	ORF1ab	0.97497479192511
Mut2525	1935	6070	ORF1ab	0.97497479192511
Mut2920	2264	7056	ORF1ab	0.97497479192511
Mut3101	2460	7644	ORF1ab	0.97497479192511
Mut3408	2785	8619	ORF1ab	0.97497479192511
Mut4144	3593	11042	ORF1ab	0.97497479192511
Mut4448	3946	12102	ORF1ab	0.97497479192511
Mut4618	4165	12759	ORF1ab	0.97497479192511
Mut5467	786	15824	ORF1ab	0.97497479192511
Mut5703	1076	16694	ORF1ab	0.97497479192511
Mut6052	1514	18009	ORF1ab	0.97497479192511
Mut6085	1552	18121	ORF1ab	0.97497479192511
Mut6266	1741	18689	ORF1ab	0.97497479192511
Mut6310	1787	18826	ORF1ab	0.97497479192511
Mut6351	1839	18984	ORF1ab	0.97497479192511
Mut6383	1878	19101	ORF1ab	0.97497479192511
Mut6414	1912	19203	ORF1ab	0.97497479192511
Mut7730	323	22530	S	0.97497479192511
Mut8337	1065	24755	S	0.97497479192511
Mut8505	1251	25315	S	0.97497479192511
Mut8583	41	25513	ORF3a	0.97497479192511
Mut8892	262	26177	ORF3a	0.97497479192511
Mut9679	120	28251	ORF8	0.97497479192511
Mut9729	35	28376	N	0.97497479192511
Mut9901	191	28846	N	0.97497479192511
Mut9953	219	28930	N	0.97497479192511
Mut447	30	355	ORF1ab	0.974975185607257
Mut1735	1113	3602	ORF1ab	0.974975185607257
Mut1777	1144	3695	ORF1ab	0.974975185607257
Mut2175	1542	4891	ORF1ab	0.974975185607257
Mut2673	2061	6446	ORF1ab	0.974975185607257
Mut2691	2074	6487	ORF1ab	0.974975185607257
Mut2739	2121	6627	ORF1ab	0.974975185607257
Mut2945	2283	7113	ORF1ab	0.974975185607257
Mut3159	2520	7824	ORF1ab	0.974975185607257
Mut3266	2620	8123	ORF1ab	0.974975185607257
Mut3643	3042	9391	ORF1ab	0.974975185607257
Mut4418	3920	12025	ORF1ab	0.974975185607257
Mut4485	3993	12242	ORF1ab	0.974975185607257
Mut5168	410	14697	ORF1ab	0.974975185607257
Mut5257	517	15017	ORF1ab	0.974975185607257
Mut5299	576	15194	ORF1ab	0.974975185607257
Mut5400	693	15546	ORF1ab	0.974975185607257
Mut5446	762	15752	ORF1ab	0.974975185607257
Mut5626	977	16396	ORF1ab	0.974975185607257
Mut5639	991	16438	ORF1ab	0.974975185607257
Mut6129	1595	18252	ORF1ab	0.974975185607257
Mut6305	1779	18802	ORF1ab	0.974975185607257
Mut6455	1954	19328	ORF1ab	0.974975185607257
Mut6508	1977	19398	ORF1ab	0.974975185607257
Mut6534	1986	19425	ORF1ab	0.974975185607257
Mut6538	1988	19429	ORF1ab	0.974975185607257
Mut6601	2018	19521	ORF1ab	0.974975185607257
Mut6659	2055	19632	ORF1ab	0.974975185607257
Mut6729	2090	19736	ORF1ab	0.974975185607257
Mut6754	2111	19800	ORF1ab	0.974975185607257
Mut7014	2338	20480	ORF1ab	0.974975185607257
Mut7073	2411	20698	ORF1ab	0.974975185607257
Mut7382	61	21745	S	0.974975185607257
Mut7554	222	22227	S	0.974975185607257
Mut8314	1027	24642	S	0.974975185607257
Mut8339	1065	24757	S	0.974975185607257
Mut8507	1252	25317	S	0.974975185607257
Mut8531	2	25396	ORF3a	0.974975185607257
Mut8567	30	25480	ORF3a	0.974975185607257
Mut8571	32	25487	ORF3a	0.974975185607257
Mut8577	37	25501	ORF3a	0.974975185607257
Mut8601	50	25541	ORF3a	0.974975185607257
Mut8637	73	25611	ORF3a	0.974975185607257
Mut9226	7	27222	ORF6	0.974975185607257
Mut9233	12	27237	ORF6	0.974975185607257
Mut9250	32	27297	ORF6	0.974975185607257
Mut9317	22	27459	ORF7a	0.974975185607257
Mut9372	64	27583	ORF7a	0.974975185607257
Mut9408	87	27654	ORF7a	0.974975185607257
Mut9530	6	27911	ORF8	0.974975185607257
Mut9600	55	28057	ORF8	0.974975185607257
Mut9828	135	28677	N	0.974975185607257
Mut10131	363	29360	N	0.974975185607257
Mut10164	382	29418	N	0.974975185607257
Mut1522	929	3052	ORF1ab	0.975046877881677
Mut9963	229	28960	N	0.975066457432875
Mut3341	2693	8344	ORF1ab	0.975119569093981
Mut3108	2470	7675	ORF1ab	0.975327410329876
Mut9882	179	28808	N	0.975355973851158
Mut3359	2719	8422	ORF1ab	0.975613336659002
Mut8771	165	25885	ORF3a	0.975879235000969
Mut4640	4185	12820	ORF1ab	0.976066477523544
Mut8501	1247	25302	S	0.976191366131925
Mut8201	892	24236	S	0.976260797866519
Mut5733	1129	16852	ORF1ab	0.97629224473054
Mut627	138	677	ORF1ab	0.976394494193879
Mut6650	2052	19621	ORF1ab	0.976454868786449
Mut10113	344	29303	N	0.976488490314097
Mut3225	2580	8004	ORF1ab	0.976673845326944
Mut862	346	1302	ORF1ab	0.976678983677634
Mut6178	1645	18401	ORF1ab	0.976713615646364
Mut7618	261	22344	S	0.977096831544604
Mut6773	2129	19854	ORF1ab	0.977431984667673
Mut7184	2564	21158	ORF1ab	0.977431984667673
Mut9519	42	27881	ORF7b	0.977431984667673
Mut3908	3321	10228	ORF1ab	0.977434481137204
Mut4457	3952	12121	ORF1ab	0.977434481137204
Mut3218	2575	7990	ORF1ab	0.977474382844832
Mut6577	2005	19480	ORF1ab	0.977474382844832
Mut9884	180	28811	N	0.977474382844832
Mut5739	1131	16859	ORF1ab	0.977502420786517
Mut4641	4186	12823	ORF1ab	0.977633337752373
Mut9706	19	28329	N	0.977678566890822
Mut8780	172	25906	ORF3a	0.977730797060926
Mut8635	72	25606	ORF3a	0.977807127816303
Mut7020	2344	20497	ORF1ab	0.978159508718478
Mut10065	313	29212	N	0.978383925297451
Mut4428	3928	12049	ORF1ab	0.978386257157937
Mut8148	839	24077	S	0.978537780365011
Mut9853	155	28737	N	0.97855946692684
Mut6207	1678	18501	ORF1ab	0.978636817070773
Mut5605	954	16329	ORF1ab	0.978654340525528
Mut9323	28	27476	ORF7a	0.978737307990066
Mut8688	106	25708	ORF3a	0.978877208143489
Mut6247	1727	18647	ORF1ab	0.97894529576309
Mut5406	704	15579	ORF1ab	0.979255223096513
Mut3305	2676	8293	ORF1ab	0.979270082702361
Mut9840	145	28708	N	0.979281150530917
Mut3324	2685	8320	ORF1ab	0.979338507006857
Mut9795	103	28580	N	0.979433280102387
Mut2211	1578	4999	ORF1ab	0.979493459180603
Mut2408	1798	5657	ORF1ab	0.979553908743713
Mut7419	90	21830	S	0.979614308834911
Mut6917	2256	20233	ORF1ab	0.979740847287579
Mut2686	2070	6473	ORF1ab	0.980213412528056
Mut4121	3574	10986	ORF1ab	0.980213412528056
Mut7659	284	22414	S	0.980213412528056
Mut2174	1542	4890	ORF1ab	0.980311308693206
Mut1401	820	2724	ORF1ab	0.980330862868488
Mut5847	1273	17285	ORF1ab	0.980514844338762
Mut6513	1979	19403	ORF1ab	0.980514844338762
Mut4084	3537	10874	ORF1ab	0.980528075873491
Mut1800	1160	3743	ORF1ab	0.98056655930902
Mut9096	93	26801	M	0.980573563345689
Mut4002	3450	10615	ORF1ab	0.980675423865919
Mut5188	425	14741	ORF1ab	0.980764672404731
Mut6359	1848	19011	ORF1ab	0.980790916014621
Mut4710	4285	13119	ORF1ab	0.980809256548802
Mut5878	1320	17427	ORF1ab	0.98110496408208
Mut9707	20	28331	N	0.981140347254069
Mut9403	84	27644	ORF7a	0.981357544165434
Mut7595	247	22303	S	0.981403674497841
Mut2639	2034	6366	ORF1ab	0.981403815902564
Mut4555	4087	12525	ORF1ab	0.981403815902564
Mut4471	3963	12153	ORF1ab	0.981431907327681
Mut8530	1	25395	ORF3a	0.981454411278769
Mut5885	1326	17443	ORF1ab	0.981455427116735
Mut9507	32	27849	ORF7b	0.981455427116735
Mut9748	53	28432	N	0.981596793640751
Mut8234	936	24368	S	0.981734538171301
Mut2601	2007	6286	ORF1ab	0.981775344421623
Mut10254	30	29645	ORF10	0.981779173243072
Mut1012	461	1646	ORF1ab	0.981783940353544
Mut2783	2155	6730	ORF1ab	0.981884473741981
Mut10147	372	29389	N	0.982097623977008
Mut9120	124	26894	M	0.982158717650921
Mut7855	489	23029	S	0.982160313420348
Mut5084	309	14394	ORF1ab	0.98223949952967
Mut7943	613	23401	S	0.982254654273649
Mut4927	94	13749	ORF1ab	0.982344233050141
Mut6860	2198	20060	ORF1ab	0.98235732091118
Mut7780	395	22747	S	0.98235732091118
Mut9531	8	27915	ORF8	0.982427867706682
Mut2692	2079	6501	ORF1ab	0.982487643279479
Mut1088	540	1884	ORF1ab	0.982536376410764
Mut9836	142	28697	N	0.982579926414253
Mut5021	237	14178	ORF1ab	0.982687406495864
Mut1816	1174	3787	ORF1ab	0.982752616785635
Mut4365	3856	11833	ORF1ab	0.982800896834201
Mut820	309	1191	ORF1ab	0.983034880141919
Mut3952	3392	10440	ORF1ab	0.983049448048919
Mut7773	384	22713	S	0.983196176783456
Mut1984	1337	4276	ORF1ab	0.983225603145189
Mut6596	2015	19512	ORF1ab	0.983359572288561
Mut6990	2324	20438	ORF1ab	0.983359572288561
Mut9329	34	27494	ORF7a	0.983359572288561
Mut8701	112	25726	ORF3a	0.983365740361307
Mut9258	41	27323	ORF6	0.983365740361307
Mut10201	412	29509	N	0.983365740361307
Mut4369	3858	11839	ORF1ab	0.983413516468903
Mut9380	69	27600	ORF7a	0.983449769088326
Mut2458	1854	5826	ORF1ab	0.983640895587946
Mut1379	799	2662	ORF1ab	0.9836681498034
Mut10107	340	29291	N	0.983706286060828
Mut9925	203	28882	N	0.983839411111392
Mut667	181	808	ORF1ab	0.983924154658529
Mut10102	336	29281	N	0.983924154658529
Mut1585	993	3242	ORF1ab	0.983997367510497
Mut3668	3073	9483	ORF1ab	0.984079499110343
Mut5348	638	15380	ORF1ab	0.98414117786729
Mut1326	757	2536	ORF1ab	0.984411436723195
Mut7199	2579	21204	ORF1ab	0.984532193855458
Mut3149	2511	7798	ORF1ab	0.984656790279642
Mut1925	1273	4084	ORF1ab	0.984832129271453
Mut9607	61	28076	ORF8	0.984915451596725
Mut1897	1249	4010	ORF1ab	0.984919998280631
Mut3752	3148	9707	ORF1ab	0.985000429664745
Mut7505	177	22093	S	0.985022366795404
Mut8873	246	26130	ORF3a	0.985022366795404
Mut4336	3831	11758	ORF1ab	0.985248651898862
Mut6581	2006	19484	ORF1ab	0.985315894247995
Mut1888	1241	3987	ORF1ab	0.985316332131594
Mut1323	754	2527	ORF1ab	0.985682678364445
Mut1729	1110	3593	ORF1ab	0.985724763985384
Mut2790	2166	6762	ORF1ab	0.985985473094442
Mut656	166	761	ORF1ab	0.986216549264865
Mut8755	151	25844	ORF3a	0.986245898329251
Mut2261	1640	5184	ORF1ab	0.986349390618915
Mut9728	34	28374	N	0.986408330714039
Mut3494	2874	8886	ORF1ab	0.986523416222468
Mut1485	893	2942	ORF1ab	0.986552741857116
Mut5512	829	15952	ORF1ab	0.986641286747352
Mut8639	74	25613	ORF3a	0.986677875169922
Mut5057	270	14277	ORF1ab	0.986797242913601
Mut3256	2609	8090	ORF1ab	0.987061008981673
Mut9926	204	28883	N	0.98709430059103
Mut6328	1814	18907	ORF1ab	0.987301316655026
Mut1960	1312	4201	ORF1ab	0.987373697118619
Mut4233	3700	11365	ORF1ab	0.987430397060059
Mut8102	791	23934	S	0.987593241927559
Mut9924	203	28881	N	0.987617280295376
Mut1178	618	2117	ORF1ab	0.987878777858634
Mut7110	2459	20844	ORF1ab	0.98813049719195
Mut467	37	376	ORF1ab	0.988248249286625
Mut1145	591	2036	ORF1ab	0.988275990651957
Mut10263	37	29666	ORF10	0.98829122767251
Mut7333	20	21622	S	0.988376647181253
Mut9337	39	27509	ORF7a	0.988441478876615
Mut7899	543	23191	S	0.988515342826853
Mut6175	1643	18395	ORF1ab	0.988576912702929
Mut6594	2014	19509	ORF1ab	0.988634147323682
Mut1156	599	2062	ORF1ab	0.988899798318389
Mut6919	2256	20235	ORF1ab	0.988906531167571
Mut9177	179	27059	M	0.988909836450566
Mut7559	228	22246	S	0.989210818599545
Mut5596	941	16289	ORF1ab	0.989293974290105
Mut6503	1975	19392	ORF1ab	0.989517906290089
Mut4330	3828	11747	ORF1ab	0.989550738207728
Mut8750	147	25831	ORF3a	0.989777182329668
Mut5756	1149	16912	ORF1ab	0.989839049213594
Mut8481	1228	25244	S	0.989875296725809
Mut568	92	541	ORF1ab	0.989926157375278
Mut4038	3492	10741	ORF1ab	0.989995684812645
Mut7978	657	23533	S	0.990064261586076
Mut6818	2172	19983	ORF1ab	0.990137982799194
Mut9571	36	28001	ORF8	0.990245979142796
Mut6263	1740	18686	ORF1ab	0.990283845624252
Mut8829	213	26029	ORF3a	0.990288827714122
Mut9613	65	28086	ORF8	0.990305810359548
Mut2846	2202	6869	ORF1ab	0.990327231174099
Mut2765	2144	6695	ORF1ab	0.990359059245379
Mut9453	120	27751	ORF7a	0.990496826136303
Mut3843	3238	9979	ORF1ab	0.990913495160121
Mut1519	927	3045	ORF1ab	0.991024785250044
Mut7092	2432	20762	ORF1ab	0.991114910489151
Mut960	417	1515	ORF1ab	0.991937214725888
Mut9011	4	26532	M	0.991960592295639
Mut477	43	393	ORF1ab	0.991966988860018
Mut498	53	422	ORF1ab	0.991966988860018
Mut504	55	428	ORF1ab	0.991966988860018
Mut519	62	449	ORF1ab	0.991966988860018
Mut9063	64	26713	M	0.991966988860018
Mut9165	164	27014	M	0.991968162887796
Mut2586	1997	6255	ORF1ab	0.992024752907217
Mut1821	1176	3793	ORF1ab	0.992075948284494
Mut8353	1078	24794	S	0.992078303194668
Mut6516	1980	19406	ORF1ab	0.992174100898754
Mut9595	52	28048	ORF8	0.992216397692146
Mut8881	254	26152	ORF3a	0.9923074751462
Mut7575	239	22277	S	0.992443807343135
Mut9065	66	26720	M	0.992708492338876
Mut9904	193	28851	N	0.992735044113657
Mut2022	1379	4402	ORF1ab	0.992983074351504
Mut1138	580	2003	ORF1ab	0.992998344598629
Mut4673	4220	12923	ORF1ab	0.993076636051056
Mut2233	1599	5062	ORF1ab	0.993100447713046
Mut2512	1921	6027	ORF1ab	0.993411820910828
Mut8677	100	25690	ORF3a	0.993476494690164
Mut4130	3580	11003	ORF1ab	0.993625884057521
Mut7330	18	21614	S	0.993818967737177
Mut2537	1952	6120	ORF1ab	0.994458071443487
Mut810	302	1170	ORF1ab	0.994479839863571
Mut2842	2199	6861	ORF1ab	0.994481753950138
Mut4918	82	13712	ORF1ab	0.994781052760737
Mut9727	34	28373	N	0.994808253032671
Mut4586	4119	12621	ORF1ab	0.994936431258284
Mut2608	2015	6309	ORF1ab	0.99500275778683
Mut3793	3180	9805	ORF1ab	0.995065162099902
Mut3968	3405	10480	ORF1ab	0.995065162099902
Mut9357	56	27559	ORF7a	0.995065162099902
Mut9219	3	27208	ORF6	0.995088296517351
Mut4861	34	13568	ORF1ab	0.995145806038537
Mut5135	378	14599	ORF1ab	0.996002287890417
Mut8237	938	24374	S	0.996002287890417
Mut7171	2552	21123	ORF1ab	0.996053261566277
Mut8522	1264	25352	S	0.996085473120596
Mut465	37	374	ORF1ab	0.996191942533433
Mut552	85	520	ORF1ab	0.99657447469768
Mut4107	3561	10948	ORF1ab	0.996677663219028
Mut4179	3625	11139	ORF1ab	0.996718781609142
Mut5859	1291	17339	ORF1ab	0.99679148206487
Mut8371	1100	24862	S	0.996857247735776
Mut8887	259	26167	ORF3a	0.996920878980439
Mut6249	1728	18651	ORF1ab	0.997140921021649
Mut8939	24	26314	E	0.997249467976488
Mut8499	1245	25297	S	0.997305184451969
Mut7032	2367	20568	ORF1ab	0.997390889239246
Mut1616	1022	3330	ORF1ab	0.997540219764643
Mut2176	1543	4892	ORF1ab	0.997540219764643
Mut6834	2180	20006	ORF1ab	0.997540219764643
Mut7319	9	21587	S	0.997540219764643
Mut8970	65	26439	E	0.997540219764643
Mut9730	35	28377	N	0.997540219764643
Mut10193	399	29468	N	0.997540219764643
Mut1516	925	3040	ORF1ab	0.997626572657704
Mut6931	2265	20262	ORF1ab	0.997764509260938
Mut8686	104	25703	ORF3a	0.997804252788207
Mut2313	1695	5348	ORF1ab	0.997838371131117
Mut2707	2092	6541	ORF1ab	0.997863011231297
Mut2001	1352	4321	ORF1ab	0.997867467334749
Mut6378	1873	19086	ORF1ab	0.998040507473723
Mut1791	1155	3728	ORF1ab	0.998048989525246
Mut8019	689	23628	S	0.998049098809309
Mut5308	591	15240	ORF1ab	0.99808128202392
Mut9538	11	27925	ORF8	0.998112163593214
Mut4598	4140	12685	ORF1ab	0.998368501293269
Mut8978	73	26461	E	0.998423379174028
Mut3518	2900	8964	ORF1ab	0.998471996314806
Mut10168	383	29422	N	0.998719484207374
Mut8631	69	25598	ORF3a	0.998737554189476
Mut4345	3838	11779	ORF1ab	0.998759428265959
Mut5576	918	16221	ORF1ab	0.998759428265959
Mut4194	3645	11200	ORF1ab	0.998810429744337
Mut7868	507	23083	S	0.998831084406057
Mut5248	503	14974	ORF1ab	0.998843571321485
Mut8605	54	25552	ORF3a	0.998882051482535
Mut2168	1530	4854	ORF1ab	0.99890170032088
Mut7128	2490	20935	ORF1ab	0.99890170032088
Mut9658	102	28198	ORF8	0.99890170032088
Mut5391	681	15509	ORF1ab	0.998907585580014
Mut6690	2070	19677	ORF1ab	0.998986695531793
Mut9118	121	26885	M	0.999107776908219
Mut3685	3083	9514	ORF1ab	0.999397896517915
Mut5424	729	15654	ORF1ab	0.999501323144255
Mut8835	218	26045	ORF3a	0.999501323144255
Mut2357	1744	5497	ORF1ab	0.999551943031781
Mut8242	940	24382	S	0.999590364943733
Mut1747	1118	3619	ORF1ab	0.999599941099649
Mut7684	295	22446	S	0.999605470264119
Mut3597	2986	9223	ORF1ab	0.999640783953443
Mut647	154	726	ORF1ab	1
Mut730	233	962	ORF1ab	1
Mut735	235	968	ORF1ab	1
Mut739	238	978	ORF1ab	1
Mut741	240	983	ORF1ab	1
Mut742	240	984	ORF1ab	1
Mut745	242	990	ORF1ab	1
Mut748	244	997	ORF1ab	1
Mut759	254	1027	ORF1ab	1
Mut760	255	1028	ORF1ab	1
Mut768	266	1061	ORF1ab	1
Mut771	270	1073	ORF1ab	1
Mut775	273	1083	ORF1ab	1
Mut792	286	1122	ORF1ab	1
Mut816	307	1185	ORF1ab	1
Mut863	347	1304	ORF1ab	1
Mut942	403	1474	ORF1ab	1
Mut951	409	1492	ORF1ab	1
Mut954	411	1497	ORF1ab	1
Mut970	423	1533	ORF1ab	1
Mut974	425	1540	ORF1ab	1
Mut1010	456	1632	ORF1ab	1
Mut1018	466	1663	ORF1ab	1
Mut1042	488	1727	ORF1ab	1
Mut1054	499	1762	ORF1ab	1
Mut1187	629	2150	ORF1ab	1
Mut1218	656	2233	ORF1ab	1
Mut1226	661	2246	ORF1ab	1
Mut1250	682	2310	ORF1ab	1
Mut1260	702	2369	ORF1ab	1
Mut1307	743	2494	ORF1ab	1
Mut1394	814	2707	ORF1ab	1
Mut1494	902	2971	ORF1ab	1
Mut1606	1011	3296	ORF1ab	1
Mut1721	1106	3583	ORF1ab	1
Mut1802	1165	3759	ORF1ab	1
Mut1859	1212	3901	ORF1ab	1
Mut1860	1213	3902	ORF1ab	1
Mut1867	1221	3927	ORF1ab	1
Mut1900	1250	4013	ORF1ab	1
Mut1902	1251	4016	ORF1ab	1
Mut1903	1251	4017	ORF1ab	1
Mut1904	1251	4018	ORF1ab	1
Mut1907	1253	4022	ORF1ab	1
Mut1908	1253	4023	ORF1ab	1
Mut1909	1254	4025	ORF1ab	1
Mut1963	1314	4206	ORF1ab	1
Mut1970	1323	4233	ORF1ab	1
Mut1976	1330	4254	ORF1ab	1
Mut1987	1339	4281	ORF1ab	1
Mut2003	1354	4327	ORF1ab	1
Mut2005	1357	4334	ORF1ab	1
Mut2008	1358	4338	ORF1ab	1
Mut2010	1361	4347	ORF1ab	1
Mut2012	1365	4358	ORF1ab	1
Mut2014	1368	4367	ORF1ab	1
Mut2018	1376	4391	ORF1ab	1
Mut2028	1387	4426	ORF1ab	1
Mut2147	1497	4756	ORF1ab	1
Mut2236	1610	5093	ORF1ab	1
Mut2273	1652	5220	ORF1ab	1
Mut2282	1659	5242	ORF1ab	1
Mut2283	1660	5243	ORF1ab	1
Mut2284	1660	5245	ORF1ab	1
Mut2288	1666	5262	ORF1ab	1
Mut2289	1667	5266	ORF1ab	1
Mut2318	1704	5376	ORF1ab	1
Mut2319	1704	5377	ORF1ab	1
Mut2369	1757	5534	ORF1ab	1
Mut2370	1757	5536	ORF1ab	1
Mut2384	1767	5565	ORF1ab	1
Mut2392	1772	5580	ORF1ab	1
Mut2461	1857	5835	ORF1ab	1
Mut2469	1864	5856	ORF1ab	1
Mut2472	1868	5867	ORF1ab	1
Mut2493	1897	5954	ORF1ab	1
Mut2494	1897	5956	ORF1ab	1
Mut2534	1950	6115	ORF1ab	1
Mut2536	1952	6119	ORF1ab	1
Mut2545	1963	6153	ORF1ab	1
Mut2546	1963	6154	ORF1ab	1
[truncated: 7,829 more rows]
