# Supplementary material for: Generalized linear models provide a measure of virulence for specific mutations in SARS-CoV-2 strains
Source: PLoS One. 2021 Jan 26;16(1):e0238665. doi: 10.1371/journal.pone.0238665 (PMC7837476; doi:10.1371/journal.pone.0238665)
Supplement: S2 Table — (TXT) [file pone.0238665.s006.txt]

MutID	Codon	Genomic Position	Gene	P-value
Mut1515	924	3037	ORF1ab	7.25619350535222e-05
Mut7944	614	23403	S	7.70805305945826e-05
Mut5088	314	14408	ORF1ab	0.000114569634456595
Mut3461	2839	8782	ORF1ab	0.00372836412440112
Mut9636	84	28144	ORF8	0.00388051094453615
Mut4154	3606	11083	ORF1ab	0.004301666690428
Mut9699	13	28311	N	0.00463040405169832
Mut8877	251	26144	ORF3a	0.00698894451688503
Mut5205	446	14805	ORF1ab	0.00868186664317968
Mut5329	619	15324	ORF1ab	0.0198626335507941
Mut8101	789	23929	S	0.0216175304603235
Mut4923	88	13730	ORF1ab	0.0221871811036976
Mut2610	2016	6312	ORF1ab	0.0222380981239321
Mut9924	203	28881	N	0.0358194719286297
Mut9925	203	28882	N	0.0360779067225147
Mut9926	204	28883	N	0.0363804612122363
Mut6935	2267	20268	ORF1ab	0.0956627879810343
Mut6602	2019	19524	ORF1ab	0.161261546428332
Mut1335	765	2558	ORF1ab	0.176219231723192
Mut1301	739	2480	ORF1ab	0.231084751079195
Mut8245	943	24389	S	0.297276067753094
Mut8133	824	24034	S	0.331099430865156
Mut3057	2391	7438	ORF1ab	0.331307688640192
Mut8246	943	24390	S	0.335867119620692
Mut5836	1260	17247	ORF1ab	0.336875907376256
Mut1470	876	2891	ORF1ab	0.384408035509356
Mut925	392	1440	ORF1ab	0.390566650732364
Mut2064	1425	4540	ORF1ab	0.406824009606826
Mut9907	194	28854	N	0.423279248206047
Mut3876	3278	10097	ORF1ab	0.455780841903948
Mut6012	1464	17858	ORF1ab	0.470069432565863
Mut902	378	1397	ORF1ab	0.473441052941623
Mut3141	2500	7765	ORF1ab	0.473872066857952
Mut8854	232	26088	ORF3a	0.477481082949334
Mut8612	57	25563	ORF3a	0.479085868020056
Mut9832	139	28688	N	0.48160048610157
Mut5200	440	14786	ORF1ab	0.490323419548109
Mut5977	1427	17747	ORF1ab	0.498897420006252
Mut6939	2270	20275	ORF1ab	0.509261352455673
Mut8047	723	23731	S	0.510462736481862
Mut4794	4379	13402	ORF1ab	0.519567785202351
Mut1176	616	2113	ORF1ab	0.523122695024425
Mut8521	1263	25350	S	0.526614152581808
Mut8541	13	25429	ORF3a	0.528934265259159
Mut6065	1531	18060	ORF1ab	0.529549437750579
Mut5963	1408	17690	ORF1ab	0.548313343378278
Mut772	271	1076	ORF1ab	0.549660456351429
Mut3234	2586	8022	ORF1ab	0.566494871829457
Mut9174	175	27046	M	0.569069755381109
Mut1895	1246	4002	ORF1ab	0.57009735339243
Mut9549	24	27964	ORF8	0.574021906496229
Mut7035	2371	20578	ORF1ab	0.58203921552625
Mut1977	1330	4255	ORF1ab	0.588490028695812
Mut2893	2242	6990	ORF1ab	0.590714347355124
Mut9073	71	26735	M	0.5932134023245
Mut565	91	538	ORF1ab	0.60063378983466
Mut4849	23	13536	ORF1ab	0.607474773585242
Mut3597	2986	9223	ORF1ab	0.614508380926828
Mut2902	2249	7011	ORF1ab	0.620380822988982
Mut9398	81	27635	ORF7a	0.623011848030032
Mut766	265	1059	ORF1ab	0.623407500655342
Mut960	417	1515	ORF1ab	0.626946807872342
Mut6696	2073	19684	ORF1ab	0.632247496114193
Mut10036	291	29144	N	0.636333768117823
Mut8371	1100	24862	S	0.644260261441849
Mut5322	604	15277	ORF1ab	0.644414316432276
Mut6405	1901	19170	ORF1ab	0.650563559491284
Mut397	16	313	ORF1ab	0.654099432075791
Mut3710	3111	9598	ORF1ab	0.662002612965161
Mut566	92	539	ORF1ab	0.674089848229416
Mut1545	955	3130	ORF1ab	0.674857452652544
Mut7986	671	23575	S	0.676269476821934
Mut4797	4381	13408	ORF1ab	0.687906914329369
Mut6888	2223	20134	ORF1ab	0.692372863453685
Mut4983	160	13947	ORF1ab	0.700563533061266
Mut5596	941	16289	ORF1ab	0.705382840468105
Mut3927	3353	10323	ORF1ab	0.709739620257722
Mut1169	610	2094	ORF1ab	0.71095031464335
Mut8157	846	24099	S	0.714826910602357
Mut9929	205	28887	N	0.716530839483724
Mut6594	2014	19509	ORF1ab	0.717570027335348
Mut5939	1391	17639	ORF1ab	0.718303995134373
Mut9795	103	28580	N	0.719192001990954
Mut6203	1674	18488	ORF1ab	0.719970821925014
Mut1194	633	2164	ORF1ab	0.721952442578833
Mut3064	2405	7479	ORF1ab	0.722166430555993
Mut1537	944	3096	ORF1ab	0.722358052986596
Mut1097	547	1904	ORF1ab	0.723448992336312
Mut5515	831	15960	ORF1ab	0.725842771669031
Mut8617	60	25572	ORF3a	0.727376804037221
Mut6936	2268	20270	ORF1ab	0.727901795607242
Mut9010	3	26530	M	0.727946284124334
Mut10129	360	29353	N	0.728786430671018
Mut8321	1044	24694	S	0.729453277660419
Mut8032	706	23679	S	0.732611053203502
Mut8592	46	25528	ORF3a	0.735293080221608
Mut3353	2710	8394	ORF1ab	0.736686888539902
Mut3672	3076	9491	ORF1ab	0.737704235624725
Mut4081	3529	10851	ORF1ab	0.738607713572854
Mut3252	2605	8078	ORF1ab	0.739856326222021
Mut4889	54	13627	ORF1ab	0.742905059913779
Mut4403	3899	11962	ORF1ab	0.744371593070743
Mut9896	188	28836	N	0.745859925727079
Mut9909	195	28857	N	0.746958419043954
Mut6164	1627	18348	ORF1ab	0.749302330261049
Mut4190	3644	11195	ORF1ab	0.749428602016936
Mut8550	19	25449	ORF3a	0.75049347985487
Mut3503	2884	8917	ORF1ab	0.758104025641272
Mut9904	193	28851	N	0.758727477753613
Mut7624	263	22351	S	0.760487523328626
Mut7950	620	23422	S	0.760803872760825
Mut7374	54	21724	S	0.760878985768219
Mut8234	936	24368	S	0.763967279428465
Mut8785	175	25916	ORF3a	0.764053164630157
Mut7330	18	21614	S	0.765565393178947
Mut9713	24	28344	N	0.766130819039646
Mut9898	190	28842	N	0.769248035722068
Mut893	368	1368	ORF1ab	0.769449850150894
Mut5991	1444	17799	ORF1ab	0.770357897198332
Mut3079	2433	7564	ORF1ab	0.770493493645446
Mut805	295	1150	ORF1ab	0.770776502176844
Mut5398	691	15540	ORF1ab	0.772153335900594
Mut9414	92	27669	ORF7a	0.772554613390484
Mut6283	1757	18736	ORF1ab	0.772739906122948
Mut2718	2103	6573	ORF1ab	0.773742074886788
Mut8039	715	23707	S	0.775548696383506
Mut7354	32	21658	S	0.77585749542486
Mut4956	132	13862	ORF1ab	0.775991704988317
Mut7334	21	21624	S	0.777859492476241
Mut756	253	1023	ORF1ab	0.777958572602507
Mut8353	1078	24794	S	0.778352759144185
Mut6041	1499	17964	ORF1ab	0.780365860606499
Mut10059	309	29200	N	0.782271873735003
Mut629	138	679	ORF1ab	0.782495975704465
Mut608	124	635	ORF1ab	0.78379934665327
Mut6037	1493	17944	ORF1ab	0.784420471337395
Mut7991	675	23587	S	0.785263284132683
Mut540	75	490	ORF1ab	0.786050062904813
Mut7321	10	21590	S	0.786813991702519
Mut6599	2017	19518	ORF1ab	0.789775495624701
Mut4689	4247	13006	ORF1ab	0.790289495914574
Mut1568	971	3177	ORF1ab	0.790693360444967
Mut4230	3697	11355	ORF1ab	0.792494604360516
Mut4151	3603	11074	ORF1ab	0.792869468231796
Mut7945	615	23405	S	0.793786919418671
Mut1068	519	1820	ORF1ab	0.794392147298679
Mut6028	1477	17898	ORF1ab	0.795025714730383
Mut4302	3791	11638	ORF1ab	0.795115837473464
Mut5024	239	14184	ORF1ab	0.796265543116532
Mut4058	3508	10789	ORF1ab	0.796567833314114
Mut4168	3615	11109	ORF1ab	0.797752181763837
Mut3652	3056	9433	ORF1ab	0.797837663061585
Mut7361	45	21697	S	0.799517480502338
Mut7723	318	22515	S	0.79971978600729
Mut2512	1921	6027	ORF1ab	0.801099009424944
Mut9680	120	28253	ORF8	0.802182313754218
Mut9900	191	28845	N	0.802695877685208
Mut479	45	398	ORF1ab	0.804303607498139
Mut9711	22	28338	N	0.805090109773742
Mut2696	2081	6507	ORF1ab	0.80529400451612
Mut9815	122	28638	N	0.805907234439552
Mut7876	518	23116	S	0.807035761243864
Mut3938	3368	10369	ORF1ab	0.807989119371557
Mut997	443	1594	ORF1ab	0.807991978349638
Mut7942	611	23393	S	0.80936940634557
Mut4863	35	13571	ORF1ab	0.811809090168238
Mut2746	2125	6638	ORF1ab	0.812819994319931
Mut4924	91	13740	ORF1ab	0.813330277014072
Mut9014	7	26542	M	0.813330277014072
Mut9999	254	29033	N	0.813330277014072
Mut2711	2096	6552	ORF1ab	0.81337135180836
Mut1848	1202	3871	ORF1ab	0.813987503957762
Mut3303	2675	8290	ORF1ab	0.8141283548264
Mut7349	29	21648	S	0.814410066662081
Mut9070	69	26729	M	0.814645767026763
Mut10243	24	29627	ORF10	0.814869681182752
Mut6334	1821	18928	ORF1ab	0.815872707209269
Mut9913	197	28863	N	0.816179948855692
Mut5891	1335	17470	ORF1ab	0.816740283857726
Mut1100	549	1912	ORF1ab	0.817738605011905
Mut1849	1203	3874	ORF1ab	0.817780125954491
Mut9916	199	28868	N	0.818127985648592
Mut7159	2531	21058	ORF1ab	0.8184880292286
Mut6443	1944	19299	ORF1ab	0.819150193438908
Mut9244	27	27281	ORF6	0.819627354113481
Mut6886	2222	20132	ORF1ab	0.820391789289569
Mut1629	1036	3373	ORF1ab	0.820886377723585
Mut4625	4172	12781	ORF1ab	0.820966391406707
Mut2036	1397	4455	ORF1ab	0.821019500163594
Mut7620	262	22346	S	0.82283339604867
Mut8588	43	25521	ORF3a	0.822918197783899
Mut2081	1439	4582	ORF1ab	0.823251480556496
Mut6581	2006	19484	ORF1ab	0.823317413280334
Mut6892	2227	20148	ORF1ab	0.823704217089078
Mut9936	209	28899	N	0.823829967590185
Mut6767	2124	19839	ORF1ab	0.825068406883683
Mut6322	1804	18877	ORF1ab	0.825090873121274
Mut8749	145	25827	ORF3a	0.826603246898311
Mut9145	146	26959	M	0.826760061168706
Mut1208	645	2198	ORF1ab	0.827616648134068
Mut7531	197	22151	S	0.828262046224718
Mut2544	1962	6151	ORF1ab	0.828762812880131
Mut9827	135	28676	N	0.829389832150573
Mut7611	255	22326	S	0.829853616258894
Mut3574	2969	9170	ORF1ab	0.829902999531723
Mut1088	540	1884	ORF1ab	0.830142504876698
Mut2681	2066	6463	ORF1ab	0.830455507789545
Mut10014	268	29077	N	0.830583191363543
Mut630	139	680	ORF1ab	0.831317949701198
Mut4659	4205	12880	ORF1ab	0.831599843091694
Mut9840	145	28708	N	0.831817614837873
Mut10208	417	29523	N	0.833677362605391
Mut8148	839	24077	S	0.833752867296771
Mut9990	249	29019	N	0.834469269477322
Mut10242	23	29625	ORF10	0.836491394146025
Mut3494	2874	8886	ORF1ab	0.836524068331118
Mut2581	1995	6248	ORF1ab	0.836699405733771
Mut9096	93	26801	M	0.837018438643586
Mut7152	2523	21034	ORF1ab	0.838071099966854
Mut7146	2510	20995	ORF1ab	0.838752287870152
Mut3256	2609	8090	ORF1ab	0.839150610439841
Mut8778	171	25904	ORF3a	0.839930076403819
Mut10093	331	29266	N	0.840730153065716
Mut3665	3071	9477	ORF1ab	0.841467848086291
Mut3415	2796	8653	ORF1ab	0.841908639378281
Mut701	207	884	ORF1ab	0.842158355692357
Mut8662	89	25658	ORF3a	0.842216600028944
Mut1034	481	1707	ORF1ab	0.842437714012145
Mut5809	1219	17122	ORF1ab	0.842470441659692
Mut1925	1273	4084	ORF1ab	0.842886653023635
Mut4107	3561	10948	ORF1ab	0.844171884907835
Mut8241	940	24381	S	0.844389977348147
Mut8188	879	24197	S	0.844524727072416
Mut7846	476	22988	S	0.845000889058285
Mut4319	3813	11704	ORF1ab	0.845007539216661
Mut8696	110	25720	ORF3a	0.845358796292261
Mut602	118	618	ORF1ab	0.845453559266108
Mut959	417	1514	ORF1ab	0.845800841807602
Mut8750	147	25831	ORF3a	0.84629714622292
Mut5605	954	16329	ORF1ab	0.846901635447605
Mut2783	2155	6730	ORF1ab	0.846906663298849
Mut8690	106	25710	ORF3a	0.847561284194669
Mut9205	214	27163	M	0.847914671460227
Mut5442	751	15720	ORF1ab	0.848050776078215
Mut8627	67	25593	ORF3a	0.848603736622946
Mut6056	1518	18020	ORF1ab	0.848624695467886
Mut2502	1907	5986	ORF1ab	0.849151613782922
Mut7852	483	23009	S	0.849230899611151
Mut5975	1426	17745	ORF1ab	0.849452776152071
Mut6154	1615	18310	ORF1ab	0.850086260517911
Mut570	93	544	ORF1ab	0.850166983624379
Mut8471	1215	25207	S	0.850223411043799
Mut9726	33	28371	N	0.850671883876223
Mut8555	23	25459	ORF3a	0.850779082935157
Mut2763	2142	6691	ORF1ab	0.850789584256402
Mut4332	3829	11750	ORF1ab	0.850824983577555
Mut631	140	683	ORF1ab	0.850993879866155
Mut2766	2144	6696	ORF1ab	0.851022727984538
Mut4392	3884	11916	ORF1ab	0.851039943339945
Mut3781	3162	9749	ORF1ab	0.851419291257244
Mut1482	891	2937	ORF1ab	0.851430960835058
Mut4075	3523	10833	ORF1ab	0.851430960835058
Mut4776	4361	13348	ORF1ab	0.851430960835058
Mut8797	185	25947	ORF3a	0.851444748509503
Mut5645	1001	16468	ORF1ab	0.851508212791579
Mut7390	70	21772	S	0.852594491245305
Mut3133	2490	7735	ORF1ab	0.852766225571945
Mut4438	3937	12076	ORF1ab	0.853152952988424
Mut4451	3949	12112	ORF1ab	0.854020613652643
Mut7110	2459	20844	ORF1ab	0.854122191609185
Mut8388	1119	24919	S	0.854199406214067
Mut5716	1092	16741	ORF1ab	0.854390653100398
Mut4510	4031	12357	ORF1ab	0.85457390283552
Mut8136	829	24047	S	0.854827590144389
Mut8563	26	25469	ORF3a	0.854829912740303
Mut7402	76	21789	S	0.85567359545885
Mut7320	9	21588	S	0.855737773023479
Mut7503	176	22088	S	0.855892304067209
Mut5424	729	15654	ORF1ab	0.856159981089999
Mut8835	218	26045	ORF3a	0.856159981089999
Mut9610	62	28079	ORF8	0.85643636763455
Mut7792	414	22802	S	0.856478993204626
Mut1175	615	2110	ORF1ab	0.857118048537894
Mut470	38	379	ORF1ab	0.857375192044021
Mut2293	1673	5284	ORF1ab	0.857916173490671
Mut10195	401	29474	N	0.858368136204633
Mut8624	65	25587	ORF3a	0.858598880412651
Mut3073	2421	7528	ORF1ab	0.858670033217443
Mut8815	196	25979	ORF3a	0.859399051931549
Mut8368	1094	24844	S	0.859622687154904
Mut8828	212	26028	ORF3a	0.859629638390025
Mut7104	2453	20825	ORF1ab	0.859654828763691
Mut9338	40	27513	ORF7a	0.859884204390088
Mut920	388	1427	ORF1ab	0.859993908358859
Mut7878	519	23118	S	0.860060103541789
Mut10139	367	29374	N	0.860211294083106
Mut1550	959	3140	ORF1ab	0.860686441869101
Mut9008	2	26527	M	0.860774293835143
Mut3901	3313	10202	ORF1ab	0.860776456961337
Mut1246	676	2293	ORF1ab	0.860827228726209
Mut10070	318	29227	N	0.861143601716783
Mut726	231	957	ORF1ab	0.861169906815472
Mut8881	254	26152	ORF3a	0.861244545579522
Mut9415	93	27670	ORF7a	0.861543471506584
Mut1041	486	1722	ORF1ab	0.86192217131468
Mut8727	130	25782	ORF3a	0.862227170179773
Mut9821	128	28657	N	0.862373172466448
Mut1435	848	2809	ORF1ab	0.862550737934969
Mut1821	1176	3793	ORF1ab	0.862740674888144
Mut568	92	541	ORF1ab	0.863353396467873
Mut1747	1118	3619	ORF1ab	0.86374531262409
Mut3604	2994	9246	ORF1ab	0.863774196766975
Mut1861	1213	3903	ORF1ab	0.864314981921924
Mut8072	764	23854	S	0.864501850619608
Mut7484	153	22020	S	0.864634072782792
Mut2116	1468	4668	ORF1ab	0.864779265746728
Mut5614	965	16362	ORF1ab	0.864827717538131
Mut1217	656	2232	ORF1ab	0.865000875361281
Mut4615	4164	12756	ORF1ab	0.865213830827495
Mut6250	1729	18652	ORF1ab	0.865355795883632
Mut4248	3718	11417	ORF1ab	0.86551296869221
Mut983	435	1570	ORF1ab	0.866010018861623
Mut2419	1810	5694	ORF1ab	0.866362294324688
Mut3053	2386	7423	ORF1ab	0.866372840510882
Mut2543	1960	6145	ORF1ab	0.866390033221793
Mut2769	2146	6701	ORF1ab	0.866390033221793
Mut6367	1855	19032	ORF1ab	0.866390033221793
Mut9685	3	28280	N	0.866390033221793
Mut9796	103	28582	N	0.866390033221793
Mut3939	3371	10376	ORF1ab	0.866981987025515
Mut1964	1314	4207	ORF1ab	0.867003245798644
Mut4091	3542	10889	ORF1ab	0.86761797464735
Mut7366	50	21711	S	0.868310404482453
Mut9368	62	27577	ORF7a	0.868429251565751
Mut7559	228	22246	S	0.86888590896015
Mut8544	15	25437	ORF3a	0.868960114207981
Mut803	295	1148	ORF1ab	0.869059034050488
Mut6131	1596	18255	ORF1ab	0.869059034050488
Mut575	98	558	ORF1ab	0.869416844022933
Mut9080	76	26750	M	0.869558046207094
Mut3972	3414	10507	ORF1ab	0.869668213376423
Mut976	428	1547	ORF1ab	0.869785883206679
Mut9891	185	28826	N	0.869855730640131
Mut8118	812	23996	S	0.870286836197282
Mut7167	2548	21110	ORF1ab	0.870292714166188
Mut9740	41	28396	N	0.870329123088256
Mut7127	2488	20931	ORF1ab	0.87040755613447
Mut5822	1235	17172	ORF1ab	0.870499500013438
Mut9432	104	27703	ORF7a	0.870499500013438
Mut9998	253	29032	N	0.870499500013438
Mut3996	3439	10582	ORF1ab	0.870822060601061
Mut2300	1680	5305	ORF1ab	0.870883348593337
Mut2357	1744	5497	ORF1ab	0.871209541204629
Mut9608	62	28077	ORF8	0.871251076249052
Mut10166	383	29420	N	0.871386413365874
Mut3347	2702	8371	ORF1ab	0.871474597369789
Mut8569	31	25483	ORF3a	0.871511950426736
Mut6210	1681	18508	ORF1ab	0.871543783513216
Mut1314	748	2507	ORF1ab	0.871625530986614
Mut6288	1763	18756	ORF1ab	0.871995870745998
Mut4281	3757	11535	ORF1ab	0.872045700739427
Mut2884	2237	6975	ORF1ab	0.872877167349222
Mut2886	2238	6977	ORF1ab	0.872877167349222
Mut7911	562	23248	S	0.872918377640727
Mut3572	2967	9165	ORF1ab	0.872937286899811
Mut8676	99	25688	ORF3a	0.872973018827723
Mut3086	2445	7600	ORF1ab	0.873179393423584
Mut3269	2624	8137	ORF1ab	0.873184438444371
Mut4111	3564	10956	ORF1ab	0.873317882772479
Mut4648	4191	12838	ORF1ab	0.873317882772479
Mut9271	53	27358	ORF6	0.873317882772479
Mut7885	522	23126	S	0.873945515880274
Mut8420	1162	25046	S	0.874145146773132
Mut1506	913	3004	ORF1ab	0.87418250603443
Mut5346	635	15371	ORF1ab	0.874213113775987
Mut1901	1250	4015	ORF1ab	0.87423209209175
Mut2437	1826	5743	ORF1ab	0.87423209209175
Mut2438	1827	5744	ORF1ab	0.87423209209175
Mut9285	61	27384	ORF6	0.874400645250831
Mut2996	2334	7267	ORF1ab	0.874424466651309
Mut672	186	823	ORF1ab	0.874761269404218
Mut1868	1222	3931	ORF1ab	0.874808399729465
Mut10194	400	29473	N	0.874850690771849
Mut1210	650	2215	ORF1ab	0.874901680282967
Mut1321	753	2523	ORF1ab	0.875348626286121
Mut3713	3123	9634	ORF1ab	0.875356572841843
Mut1133	578	1997	ORF1ab	0.875660702556218
Mut558	88	527	ORF1ab	0.875793906059055
Mut3623	3018	9319	ORF1ab	0.875793906059055
Mut2261	1640	5184	ORF1ab	0.875840025789055
Mut2914	2258	7038	ORF1ab	0.875940148124459
Mut7551	221	22224	S	0.875940148124459
Mut5574	913	16206	ORF1ab	0.875979265765044
Mut7979	658	23536	S	0.875979265765044
Mut9595	52	28048	ORF8	0.87615712640892
Mut8740	140	25810	ORF3a	0.876162922486358
Mut8704	113	25731	ORF3a	0.876213721373657
Mut9987	247	29013	N	0.876213721373657
Mut9051	46	26660	M	0.876387475419806
Mut8518	1260	25340	S	0.876471640784974
Mut1645	1052	3419	ORF1ab	0.876505018167621
Mut546	83	514	ORF1ab	0.877150723714706
Mut1647	1054	3425	ORF1ab	0.877746534835869
Mut3129	2488	7728	ORF1ab	0.878014982179909
Mut4010	3456	10631	ORF1ab	0.878438953756859
Mut7823	452	22918	S	0.878438953756859
Mut2316	1700	5365	ORF1ab	0.878467705905163
Mut2380	1763	5554	ORF1ab	0.878467705905163
Mut2664	2054	6427	ORF1ab	0.878467705905163
Mut6245	1724	18639	ORF1ab	0.878467705905163
Mut6757	2116	19814	ORF1ab	0.878467705905163
Mut8079	769	23867	S	0.878467705905163
Mut8425	1163	25051	S	0.878467705905163
Mut8561	25	25466	ORF3a	0.878467705905163
Mut9882	179	28808	N	0.87877284627573
Mut867	350	1314	ORF1ab	0.878984178189125
Mut5371	658	15439	ORF1ab	0.87911439972577
Mut2735	2117	6616	ORF1ab	0.879471345544931
Mut3846	3244	9996	ORF1ab	0.879668141522761
Mut9698	13	28310	N	0.879675776419648
Mut755	251	1018	ORF1ab	0.879906232453853
Mut5619	972	16381	ORF1ab	0.880368522779358
Mut4263	3736	11471	ORF1ab	0.880378290002518
Mut1865	1220	3923	ORF1ab	0.880381220577025
Mut5232	477	14898	ORF1ab	0.880381220577025
Mut10120	348	29315	N	0.880381220577025
Mut10104	337	29284	N	0.88055842754432
Mut4994	176	13994	ORF1ab	0.880935971351676
Mut3957	3397	10456	ORF1ab	0.881152698777708
Mut883	361	1346	ORF1ab	0.881309741238378
Mut405	19	322	ORF1ab	0.881507453324901
Mut7510	181	22104	S	0.881587448380339
Mut6059	1521	18029	ORF1ab	0.881805763825913
Mut2682	2067	6466	ORF1ab	0.881978727713511
Mut9054	53	26681	M	0.88207584060644
Mut9960	228	28955	N	0.882282022871978
Mut1184	627	2144	ORF1ab	0.882300591132587
Mut1393	814	2706	ORF1ab	0.882300591132587
Mut3459	2838	8777	ORF1ab	0.882300591132587
Mut7307	2691	21538	ORF1ab	0.882300591132587
Mut7939	603	23371	S	0.882300591132587
Mut9196	202	27128	M	0.882300591132587
Mut9224	6	27217	ORF6	0.882300591132587
Mut10053	305	29187	N	0.882300591132587
Mut382	7	285	ORF1ab	0.882335561675121
Mut8242	940	24382	S	0.882346576072763
Mut10168	383	29422	N	0.882547028047634
Mut2000	1352	4320	ORF1ab	0.882784091529459
Mut2361	1749	5512	ORF1ab	0.882984250830723
Mut2846	2202	6869	ORF1ab	0.883017680254894
Mut3292	2646	8203	ORF1ab	0.883161670752399
Mut2230	1597	5055	ORF1ab	0.883420104088516
Mut8978	73	26461	E	0.883609544116181
Mut9222	4	27213	ORF6	0.88368575881971
Mut5643	1000	16466	ORF1ab	0.883733034215644
Mut2458	1854	5826	ORF1ab	0.884023304379113
Mut4330	3828	11747	ORF1ab	0.884233790294439
Mut4430	3930	12053	ORF1ab	0.884303143667951
Mut7618	261	22344	S	0.884310128449168
Mut7199	2579	21204	ORF1ab	0.884429611194088
Mut3236	2587	8025	ORF1ab	0.884871488348696
Mut6484	1967	19366	ORF1ab	0.884902545113194
Mut8780	172	25906	ORF3a	0.884939172524981
Mut6401	1895	19151	ORF1ab	0.884942423483873
Mut2923	2268	7067	ORF1ab	0.885277307105808
Mut6178	1645	18401	ORF1ab	0.885405545222539
Mut9833	139	28690	N	0.885603137982831
Mut7924	575	23285	S	0.885870476537435
Mut2260	1640	5183	ORF1ab	0.885897074575821
Mut4156	3609	11090	ORF1ab	0.886032456031023
Mut7010	2337	20476	ORF1ab	0.886050263630996
Mut7952	622	23426	S	0.886089903225546
Mut1969	1322	4230	ORF1ab	0.886479098986223
Mut3418	2799	8660	ORF1ab	0.886479098986223
Mut7478	149	22009	S	0.886479098986223
Mut7588	245	22295	S	0.886479098986223
Mut10191	398	29466	N	0.886479098986223
Mut5957	1403	17676	ORF1ab	0.886530382162544
Mut4242	3714	11405	ORF1ab	0.886620652532668
Mut1172	614	2106	ORF1ab	0.886743022153157
Mut4527	4050	12415	ORF1ab	0.886743022153157
Mut6852	2194	20047	ORF1ab	0.886743022153157
Mut9979	243	29000	N	0.886743022153157
Mut1820	1176	3792	ORF1ab	0.886747486257126
Mut9201	209	27147	M	0.88681155944443
Mut8608	55	25555	ORF3a	0.886849358565606
Mut9849	152	28727	N	0.887070605894786
Mut3398	2778	8599	ORF1ab	0.887075873376231
Mut9295	5	27406	ORF7a	0.887174293610311
Mut8408	1143	24990	S	0.887195789121509
Mut8606	54	25553	ORF3a	0.887195789121509
Mut6862	2199	20064	ORF1ab	0.887462880112281
Mut1484	892	2940	ORF1ab	0.887524680780676
Mut4187	3639	11182	ORF1ab	0.887718365624556
Mut10046	300	29171	N	0.888123255425771
Mut1024	472	1681	ORF1ab	0.888211734015025
Mut1757	1123	3634	ORF1ab	0.888257023478933
Mut7169	2549	21114	ORF1ab	0.888550140839394
Mut3793	3180	9805	ORF1ab	0.888719062331669
Mut3968	3405	10480	ORF1ab	0.888719062331669
Mut9357	56	27559	ORF7a	0.888719062331669
Mut675	188	829	ORF1ab	0.888831620504112
Mut1384	804	2675	ORF1ab	0.888980415560164
Mut4503	4022	12331	ORF1ab	0.888980415560164
Mut4709	4285	13118	ORF1ab	0.888980415560164
Mut5163	407	14688	ORF1ab	0.888980415560164
Mut5577	919	16222	ORF1ab	0.888980415560164
Mut6277	1748	18710	ORF1ab	0.888980415560164
Mut6358	1848	19009	ORF1ab	0.888980415560164
Mut6426	1929	19252	ORF1ab	0.888980415560164
Mut8891	262	26176	ORF3a	0.888980415560164
Mut9231	11	27233	ORF6	0.888980415560164
Mut10152	376	29399	N	0.888980415560164
Mut907	380	1404	ORF1ab	0.888989177152307
Mut1241	674	2285	ORF1ab	0.888989177152307
Mut1297	735	2470	ORF1ab	0.888989177152307
Mut2287	1665	5259	ORF1ab	0.888989177152307
Mut3131	2489	7732	ORF1ab	0.888989177152307
Mut3489	2872	8879	ORF1ab	0.888989177152307
Mut3899	3311	10198	ORF1ab	0.888989177152307
Mut4045	3497	10755	ORF1ab	0.888989177152307
Mut4312	3802	11671	ORF1ab	0.888989177152307
Mut5150	394	14649	ORF1ab	0.888989177152307
Mut5253	513	15004	ORF1ab	0.888989177152307
Mut5306	585	15222	ORF1ab	0.888989177152307
Mut5796	1200	17066	ORF1ab	0.888989177152307
Mut5868	1303	17375	ORF1ab	0.888989177152307
Mut6357	1847	19007	ORF1ab	0.888989177152307
Mut6388	1884	19118	ORF1ab	0.888989177152307
Mut6409	1906	19185	ORF1ab	0.888989177152307
Mut6568	2001	19470	ORF1ab	0.888989177152307
Mut6705	2077	19697	ORF1ab	0.888989177152307
Mut7096	2441	20790	ORF1ab	0.888989177152307
Mut7124	2486	20925	ORF1ab	0.888989177152307
Mut7626	264	22353	S	0.888989177152307
Mut7643	274	22384	S	0.888989177152307
Mut8464	1207	25183	S	0.888989177152307
Mut8647	78	25626	ORF3a	0.888989177152307
Mut9527	1	27896	ORF8	0.888989177152307
Mut9532	8	27916	ORF8	0.888989177152307
Mut9570	36	28000	ORF8	0.888989177152307
Mut9863	163	28760	N	0.888989177152307
Mut10001	254	29035	N	0.888989177152307
Mut10079	323	29240	N	0.888989177152307
Mut3724	3132	9661	ORF1ab	0.889084955170671
Mut5041	251	14220	ORF1ab	0.889084955170671
Mut4810	4389	13430	ORF1ab	0.88919392263078
Mut5739	1131	16859	ORF1ab	0.889267168953376
Mut1168	609	2091	ORF1ab	0.88927176705863
Mut1834	1189	3831	ORF1ab	0.889490619742088
Mut9336	38	27506	ORF7a	0.889556305442433
Mut6226	1701	18568	ORF1ab	0.889750695723357
Mut5023	239	14183	ORF1ab	0.889931239970797
Mut3197	2557	7936	ORF1ab	0.889956145378661
Mut6049	1511	17999	ORF1ab	0.890044464543654
Mut8154	845	24095	S	0.890115327906494
Mut8501	1247	25302	S	0.890118109250573
Mut2473	1868	5869	ORF1ab	0.890126832503214
Mut9109	109	26849	M	0.890537074674227
Mut2248	1627	5144	ORF1ab	0.890604456528576
Mut1519	927	3045	ORF1ab	0.890621008555515
Mut2530	1939	6081	ORF1ab	0.890640944118434
Mut5947	1397	17656	ORF1ab	0.890724435444026
Mut9903	192	28849	N	0.890826258729434
Mut2020	1378	4399	ORF1ab	0.890848030327616
Mut1635	1043	3393	ORF1ab	0.890869210148649
Mut5661	1024	16537	ORF1ab	0.891037569124083
Mut8517	1259	25339	S	0.891137972593189
Mut4244	3715	11410	ORF1ab	0.891154382315343
Mut2586	1997	6255	ORF1ab	0.891320099109422
Mut635	144	697	ORF1ab	0.891361968928577
Mut10169	384	29425	N	0.891432014202012
Mut5174	414	14708	ORF1ab	0.891579573130898
Mut5764	1160	16945	ORF1ab	0.891690252208286
Mut5749	1140	16887	ORF1ab	0.892136790454209
Mut5330	620	15327	ORF1ab	0.892163376722477
Mut7505	177	22093	S	0.892273958092641
Mut8873	246	26130	ORF3a	0.892273958092641
Mut854	341	1288	ORF1ab	0.892354955770635
Mut1406	824	2737	ORF1ab	0.892522097041553
Mut7013	2338	20479	ORF1ab	0.892528760910622
Mut6882	2220	20126	ORF1ab	0.89268817408195
Mut4264	3737	11474	ORF1ab	0.892933667320243
Mut6397	1891	19140	ORF1ab	0.892933667320243
Mut1278	717	2416	ORF1ab	0.893377426713204
Mut2780	2153	6723	ORF1ab	0.89343825839629
Mut5552	882	16111	ORF1ab	0.893841721659415
Mut1487	894	2945	ORF1ab	0.894070920138593
Mut9061	63	26709	M	0.894166603076142
Mut6846	2188	20031	ORF1ab	0.894397348239231
Mut7395	72	21778	S	0.894631265102457
Mut1025	473	1684	ORF1ab	0.894750213897307
Mut5810	1220	17125	ORF1ab	0.894819224881808
Mut9614	65	28087	ORF8	0.89499038466651
Mut777	276	1091	ORF1ab	0.895215351686445
Mut9402	84	27643	ORF7a	0.895215351686445
Mut819	309	1190	ORF1ab	0.895261199990487
Mut8165	856	24130	S	0.895476480278579
Mut8393	1122	24928	S	0.895525038405575
Mut453	32	361	ORF1ab	0.895545286489685
Mut5562	902	16173	ORF1ab	0.895545286489685
Mut888	364	1355	ORF1ab	0.895609352497186
Mut9517	41	27877	ORF7b	0.89574874495535
Mut8394	1124	24933	S	0.895750664783701
Mut6252	1730	18656	ORF1ab	0.89575948294292
Mut3200	2560	7945	ORF1ab	0.895781612599512
Mut8564	27	25471	ORF3a	0.895781612599512
Mut5642	997	16457	ORF1ab	0.895782436925531
Mut8605	54	25552	ORF3a	0.89578329317354
Mut8971	68	26447	E	0.896263811991751
Mut1956	1307	4185	ORF1ab	0.896312395347139
Mut2645	2039	6380	ORF1ab	0.896312395347139
Mut3822	3221	9928	ORF1ab	0.896312395347139
Mut2274	1652	5221	ORF1ab	0.896313493394442
Mut4504	4023	12334	ORF1ab	0.896313493394442
Mut5616	970	16375	ORF1ab	0.896313493394442
Mut7585	243	22290	S	0.896313493394442
Mut9914	198	28866	N	0.896313493394442
Mut8522	1264	25352	S	0.896715472173252
Mut9837	144	28703	N	0.89672348775008
Mut1813	1171	3778	ORF1ab	0.896756226599967
Mut6954	2285	20320	ORF1ab	0.8968348897873
Mut8022	692	23638	S	0.896839962955658
Mut1893	1243	3994	ORF1ab	0.896950315279817
Mut8155	845	24096	S	0.897106692588363
Mut9116	117	26873	M	0.897282427665143
Mut8842	224	26062	ORF3a	0.897361575674533
Mut1984	1337	4276	ORF1ab	0.897413115624046
Mut8481	1228	25244	S	0.8974841585114
Mut8403	1134	24964	S	0.897493817258358
Mut2072	1429	4551	ORF1ab	0.897543408845394
Mut3351	2708	8389	ORF1ab	0.897559186437671
Mut2730	2114	6606	ORF1ab	0.897736844175607
Mut1502	911	2997	ORF1ab	0.898004860021143
Mut1816	1174	3787	ORF1ab	0.898039877989127
Mut2467	1862	5849	ORF1ab	0.898215159167858
Mut9034	28	26606	M	0.898215159167858
Mut9674	115	28237	ORF8	0.898215159167858
Mut9819	126	28651	N	0.898215159167858
Mut7886	522	23127	S	0.898304999335949
Mut2917	2259	7042	ORF1ab	0.89837283126542
Mut2510	1920	6025	ORF1ab	0.898498829524685
Mut7688	296	22450	S	0.898498829524685
Mut8755	151	25844	ORF3a	0.898557065816234
Mut10175	389	29440	N	0.898930136925075
Mut3247	2603	8072	ORF1ab	0.898984712974229
Mut7393	71	21775	S	0.899025611731639
Mut9278	57	27371	ORF6	0.899025611731639
Mut5811	1220	17126	ORF1ab	0.899040821604022
Mut7175	2558	21141	ORF1ab	0.899272821887692
Mut2405	1794	5646	ORF1ab	0.899301317463805
Mut4292	3770	11575	ORF1ab	0.899458687969359
Mut4872	39	13584	ORF1ab	0.899590223650997
Mut9941	212	28908	N	0.899590223650997
Mut6741	2099	19763	ORF1ab	0.899603145437801
Mut4603	4149	12710	ORF1ab	0.900134598742118
Mut8372	1101	24863	S	0.900193783095277
Mut3999	3447	10604	ORF1ab	0.900352282096072
Mut3259	2613	8102	ORF1ab	0.90075062286279
Mut2871	2227	6944	ORF1ab	0.900777040922862
Mut8731	134	25793	ORF3a	0.901012282518883
Mut8670	95	25677	ORF3a	0.901100733501893
Mut5845	1271	17278	ORF1ab	0.901103081588311
Mut2959	2300	7165	ORF1ab	0.90133082536178
Mut4359	3853	11824	ORF1ab	0.901340105826224
Mut6098	1567	18167	ORF1ab	0.90137865328709
Mut1554	960	3145	ORF1ab	0.901458110758923
Mut3589	2980	9204	ORF1ab	0.901479553838497
Mut7303	2685	21520	ORF1ab	0.901489105869737
Mut7310	2695	21551	ORF1ab	0.901489105869737
Mut9069	69	26727	M	0.901539372668091
Mut7087	2430	20755	ORF1ab	0.901646172105123
Mut2350	1734	5467	ORF1ab	0.901873935868781
Mut3024	2351	7318	ORF1ab	0.901936455446503
Mut9011	4	26532	M	0.902093768115659
Mut477	43	393	ORF1ab	0.902112206416651
Mut498	53	422	ORF1ab	0.902112206416651
Mut504	55	428	ORF1ab	0.902112206416651
Mut519	62	449	ORF1ab	0.902112206416651
Mut9063	64	26713	M	0.902112206416651
Mut2796	2172	6781	ORF1ab	0.902313011944214
Mut8080	769	23868	S	0.902366722353369
Mut6328	1814	18907	ORF1ab	0.902381136926837
Mut7773	384	22713	S	0.902508552157798
Mut3702	3099	9561	ORF1ab	0.902607835123961
Mut6966	2296	20355	ORF1ab	0.902787248496372
Mut8772	165	25886	ORF3a	0.902936893676643
Mut5448	765	15760	ORF1ab	0.9037608102285
Mut1331	762	2549	ORF1ab	0.903814698918855
Mut5847	1273	17285	ORF1ab	0.904027560016037
Mut6513	1979	19403	ORF1ab	0.904027560016037
Mut3940	3371	10377	ORF1ab	0.904229057407297
Mut10130	362	29358	N	0.904229057407297
Mut7213	2592	21242	ORF1ab	0.904290072621672
Mut6046	1504	17977	ORF1ab	0.904351081796967
Mut6503	1975	19392	ORF1ab	0.904413086749276
Mut2790	2166	6762	ORF1ab	0.904546817471075
Mut3341	2693	8344	ORF1ab	0.904555803137997
Mut6433	1936	19273	ORF1ab	0.904568952809512
Mut4352	3845	11798	ORF1ab	0.904647207587769
Mut3563	2959	9141	ORF1ab	0.904774688940844
Mut6017	1470	17877	ORF1ab	0.904801585881454
Mut1467	873	2883	ORF1ab	0.905011594794516
Mut9468	5	27769	ORF7b	0.905258686452034
Mut1029	476	1691	ORF1ab	0.905279845721099
Mut3191	2553	7923	ORF1ab	0.905303904394102
Mut9665	110	28221	ORF8	0.905303904394102
Mut1396	815	2710	ORF1ab	0.905307684694445
Mut2788	2163	6752	ORF1ab	0.905307684694445
Mut3880	3280	10105	ORF1ab	0.905307684694445
Mut4974	151	13920	ORF1ab	0.905307684694445
Mut5902	1352	17523	ORF1ab	0.905307684694445
Mut6067	1537	18078	ORF1ab	0.905307684694445
Mut6530	1985	19420	ORF1ab	0.905307684694445
Mut9035	29	26607	M	0.905307684694445
Mut1933	1283	4113	ORF1ab	0.905336432795978
Mut4955	131	13860	ORF1ab	0.905726663388859
Mut8422	1162	25048	S	0.90573782426315
Mut6431	1933	19264	ORF1ab	0.906213949075368
Mut5636	987	16428	ORF1ab	0.906261733446222
Mut5241	488	14931	ORF1ab	0.906384426243326
Mut6728	2090	19735	ORF1ab	0.906384426243326
Mut7806	432	22858	S	0.906384426243326
Mut8587	43	25519	ORF3a	0.906384426243326
Mut9274	55	27364	ORF6	0.906384426243326
Mut3582	2975	9190	ORF1ab	0.906622352825393
Mut3516	2895	8950	ORF1ab	0.906707438402947
Mut5828	1242	17193	ORF1ab	0.906990590987682
Mut677	190	833	ORF1ab	0.906995263825211
Mut3909	3323	10232	ORF1ab	0.907151855786133
Mut4774	4357	13335	ORF1ab	0.907201387689598
Mut7050	2387	20628	ORF1ab	0.907201387689598
Mut7683	295	22445	S	0.907201387689598
Mut7981	665	23557	S	0.907201387689598
Mut10134	364	29364	N	0.907201387689598
Mut586	106	583	ORF1ab	0.907443872214921
Mut5009	217	14118	ORF1ab	0.907454814169344
Mut5993	1447	17808	ORF1ab	0.907454814169344
Mut1019	467	1666	ORF1ab	0.907743179734309
Mut10107	340	29291	N	0.907782320007344
Mut4735	4317	13216	ORF1ab	0.907864190342391
Mut8012	684	23613	S	0.907872405827391
Mut7322	11	21595	S	0.907937814179926
Mut4084	3537	10874	ORF1ab	0.908267971545689
Mut8573	34	25494	ORF3a	0.908394419929424
Mut5911	1361	17550	ORF1ab	0.908406748172746
Mut6318	1798	18859	ORF1ab	0.908406748172746
Mut7994	676	23590	S	0.908406748172746
Mut7344	27	21641	S	0.908407473427546
Mut6352	1840	18985	ORF1ab	0.90892003403034
Mut7954	623	23430	S	0.90892003403034
Mut4398	3892	11941	ORF1ab	0.90896266148819
Mut1960	1312	4201	ORF1ab	0.909232015428684
Mut3867	3271	10078	ORF1ab	0.909450582853866
Mut938	402	1469	ORF1ab	0.909673419662438
Mut5954	1402	17671	ORF1ab	0.909679145152288
Mut2083	1441	4586	ORF1ab	0.909785057817626
Mut852	339	1281	ORF1ab	0.910090419369361
Mut8980	74	26464	E	0.910225065469851
Mut10045	298	29167	N	0.910275331240625
Mut9298	8	27415	ORF7a	0.910617705291957
Mut1201	642	2189	ORF1ab	0.91078314422079
Mut5655	1016	16515	ORF1ab	0.910811051395774
Mut3218	2575	7990	ORF1ab	0.910835394707237
Mut6577	2005	19480	ORF1ab	0.910835394707237
Mut9884	180	28811	N	0.910835394707237
Mut3359	2719	8422	ORF1ab	0.910855285858854
Mut2674	2062	6449	ORF1ab	0.910989424351878
Mut5733	1129	16852	ORF1ab	0.91120343426322
Mut7655	281	22404	S	0.911372920989797
Mut2135	1485	4720	ORF1ab	0.911494004017712
Mut8869	244	26124	ORF3a	0.911498211415184
Mut6359	1848	19011	ORF1ab	0.9116788367808
Mut4833	12	13501	ORF1ab	0.911916469816691
Mut9534	9	27920	ORF8	0.912128925039299
Mut6639	2045	19602	ORF1ab	0.912147698562361
Mut4566	4095	12550	ORF1ab	0.912302570837159
Mut6247	1727	18647	ORF1ab	0.912311766890247
Mut9724	32	28368	N	0.912470752095907
Mut5878	1320	17427	ORF1ab	0.91262136409599
Mut5031	244	14197	ORF1ab	0.912724630139519
Mut1099	549	1911	ORF1ab	0.9127285029192
Mut6355	1844	18998	ORF1ab	0.912770627011705
Mut6327	1813	18904	ORF1ab	0.912872628788528
Mut5554	884	16117	ORF1ab	0.912927783947573
Mut8195	884	24213	S	0.913126909475929
Mut3765	3153	9724	ORF1ab	0.913287552029119
Mut8450	1191	25135	S	0.913504258206726
Mut8140	831	24054	S	0.913605574113183
Mut3045	2376	7393	ORF1ab	0.913688622795957
Mut3989	3432	10561	ORF1ab	0.913834430303111
Mut7218	2596	21255	ORF1ab	0.913872358996495
Mut5522	837	15978	ORF1ab	0.914013549563675
Mut1776	1143	3692	ORF1ab	0.914299235797512
Mut9449	116	27741	ORF7a	0.914299235797512
Mut1567	971	3176	ORF1ab	0.914409003842508
Mut10233	14	29598	ORF10	0.91446204771754
Mut1949	1298	4158	ORF1ab	0.914575734417601
Mut8760	155	25855	ORF3a	0.914595080845946
Mut4254	3725	11438	ORF1ab	0.914664548600598
Mut1138	580	2003	ORF1ab	0.914754596428357
Mut2059	1415	4510	ORF1ab	0.914843351011208
Mut2346	1731	5457	ORF1ab	0.914889391357968
Mut8028	704	23673	S	0.914945501459939
Mut1293	730	2453	ORF1ab	0.914976987589089
Mut1843	1198	3859	ORF1ab	0.915351136992384
Mut1385	804	2676	ORF1ab	0.915352051396635
Mut7747	348	22606	S	0.915352051396635
Mut3312	2680	8303	ORF1ab	0.915411752808
Mut1931	1280	4105	ORF1ab	0.915484139346776
Mut9857	157	28744	N	0.915811481964374
Mut6854	2195	20051	ORF1ab	0.915977415673706
Mut2695	2080	6504	ORF1ab	0.916294996999933
Mut5624	976	16393	ORF1ab	0.91635579801207
Mut6784	2143	19895	ORF1ab	0.91635579801207
Mut9120	124	26894	M	0.916371249570154
Mut2698	2083	6513	ORF1ab	0.916655188418516
Mut8556	23	25460	ORF3a	0.916655188418516
Mut923	391	1437	ORF1ab	0.916785173557538
Mut10066	315	29218	N	0.916793266639186
Mut3695	3089	9532	ORF1ab	0.917034234560606
Mut9899	191	28844	N	0.917049500931651
Mut2214	1581	5007	ORF1ab	0.917358589960311
Mut5873	1312	17403	ORF1ab	0.917398970288093
Mut8535	7	25413	ORF3a	0.917400827865438
Mut9531	8	27915	ORF8	0.917629228472029
Mut4394	3885	11919	ORF1ab	0.917677500837427
Mut7487	157	22032	S	0.917698306974052
Mut3651	3055	9430	ORF1ab	0.917929822708617
Mut1303	740	2485	ORF1ab	0.917998688680574
Mut5680	1050	16616	ORF1ab	0.918178028238019
Mut8565	27	25473	ORF3a	0.918271462217975
Mut6460	1958	19339	ORF1ab	0.918379399965145
Mut5841	1264	17259	ORF1ab	0.918386679369283
Mut4279	3755	11528	ORF1ab	0.918401134464466
Mut8733	135	25797	ORF3a	0.918447131353462
Mut7743	343	22591	S	0.918524835325078
Mut8543	14	25433	ORF3a	0.918684434123242
Mut3108	2470	7675	ORF1ab	0.918726807171209
Mut8201	892	24236	S	0.918841864530853
Mut5874	1315	17410	ORF1ab	0.918891016665323
Mut3164	2526	7843	ORF1ab	0.918916808096767
Mut9836	142	28697	N	0.919001830750319
Mut8527	1273	25381	S	0.919003023178456
Mut5481	797	15857	ORF1ab	0.919006195813074
Mut5538	863	16054	ORF1ab	0.919127356880672
Mut915	385	1419	ORF1ab	0.919183588487806
Mut7030	2363	20555	ORF1ab	0.919183588487806
Mut7103	2452	20823	ORF1ab	0.919183588487806
Mut9444	114	27733	ORF7a	0.919183588487806
Mut6582	2007	19488	ORF1ab	0.9196586505395
Mut8411	1147	25002	S	0.919668902325498
Mut9876	173	28792	N	0.919671562275314
Mut3838	3234	9967	ORF1ab	0.919888538754515
Mut8638	74	25612	ORF3a	0.919914923042669
Mut3704	3100	9565	ORF1ab	0.920025388528157
Mut7336	22	21627	S	0.920144846797849
Mut7920	573	23280	S	0.920288058412125
Mut9621	72	28109	ORF8	0.920649950701061
Mut7575	239	22277	S	0.920742347496864
Mut5135	378	14599	ORF1ab	0.920858474313569
Mut8237	938	24374	S	0.920858474313569
Mut3149	2511	7798	ORF1ab	0.920882681862775
Mut8166	857	24133	S	0.92096690617242
Mut9092	87	26781	M	0.921119654574286
Mut5545	870	16075	ORF1ab	0.921266525930943
Mut8356	1079	24797	S	0.921415223593034
Mut9223	5	27214	ORF6	0.921415223593034
Mut3329	2687	8326	ORF1ab	0.921457652059808
Mut2842	2199	6861	ORF1ab	0.921545261629315
Mut9963	229	28960	N	0.921577542419331
Mut5445	757	15738	ORF1ab	0.921863959856891
Mut5804	1213	17104	ORF1ab	0.921882179294326
Mut7706	306	22480	S	0.922265515425411
Mut2631	2029	6352	ORF1ab	0.922418426729697
Mut7074	2412	20703	ORF1ab	0.922431065633101
Mut2468	1864	5855	ORF1ab	0.922582443534846
Mut5783	1179	17004	ORF1ab	0.922582443534846
Mut5585	931	16260	ORF1ab	0.922900819619319
Mut2820	2187	6825	ORF1ab	0.923028731012954
Mut1915	1263	4053	ORF1ab	0.923113629649759
Mut1979	1332	4261	ORF1ab	0.923113629649759
Mut3145	2503	7772	ORF1ab	0.923130155314672
Mut3167	2529	7851	ORF1ab	0.923130155314672
Mut6783	2142	19891	ORF1ab	0.923130155314672
Mut9867	166	28770	N	0.923130155314672
Mut6175	1643	18395	ORF1ab	0.923139352903255
Mut2659	2052	6419	ORF1ab	0.923319059453764
Mut9545	18	27945	ORF8	0.923319059453764
Mut1414	833	2764	ORF1ab	0.923319667300577
Mut2672	2060	6445	ORF1ab	0.923319667300577
Mut8441	1178	25096	S	0.923319667300577
Mut8664	91	25665	ORF3a	0.923319667300577
Mut9350	52	27549	ORF7a	0.923319667300577
Mut7679	293	22441	S	0.923443923906343
Mut3044	2376	7392	ORF1ab	0.923767953264698
Mut5337	629	15354	ORF1ab	0.923776272317932
Mut10052	302	29179	N	0.923831565828805
Mut8187	877	24193	S	0.923843160711358
Mut9969	234	28975	N	0.924098231255395
Mut6023	1475	17892	ORF1ab	0.924172626883253
Mut4710	4285	13119	ORF1ab	0.924406398005499
Mut1401	820	2724	ORF1ab	0.924479001459563
Mut6516	1980	19406	ORF1ab	0.92448887326654
Mut2637	2033	6363	ORF1ab	0.924544444504174
Mut2211	1578	4999	ORF1ab	0.924613372984716
Mut1248	681	2306	ORF1ab	0.924861220173064
Mut9239	20	27261	ORF6	0.92504756080824
Mut627	138	677	ORF1ab	0.925085218345761
Mut4297	3777	11596	ORF1ab	0.925631554722325
Mut9861	162	28758	N	0.925769909138441
Mut2004	1356	4331	ORF1ab	0.925776271021009
Mut6688	2070	19675	ORF1ab	0.925776271021009
Mut8497	1243	25290	S	0.925779404022522
Mut8919	4	26256	E	0.925828818033788
Mut3414	2796	8651	ORF1ab	0.926084694070046
Mut2278	1655	5230	ORF1ab	0.926548944758541
Mut6782	2139	19884	ORF1ab	0.926716144000172
Mut9420	96	27679	ORF7a	0.926726331328622
Mut9521	43	27883	ORF7b	0.926922581909323
Mut5786	1183	17014	ORF1ab	0.927091379420712
Mut9660	103	28202	ORF8	0.927108295281807
Mut1151	595	2048	ORF1ab	0.927144577910966
Mut934	398	1457	ORF1ab	0.927300992798249
Mut10038	292	29148	N	0.927322215799824
Mut2984	2320	7225	ORF1ab	0.927472445300819
Mut6362	1851	19018	ORF1ab	0.927472445300819
Mut7345	27	21642	S	0.927478724030002
Mut7482	152	22017	S	0.927478724030002
Mut6325	1809	18894	ORF1ab	0.928108193712195
Mut8961	55	26408	E	0.928108193712195
Mut3777	3160	9744	ORF1ab	0.928143950029019
Mut3892	3298	10157	ORF1ab	0.92842982052485
Mut2323	1709	5392	ORF1ab	0.92843625762668
Mut8530	1	25395	ORF3a	0.92878857915438
Mut5885	1326	17443	ORF1ab	0.928788751458412
Mut9507	32	27849	ORF7b	0.928788751458412
Mut1877	1230	3955	ORF1ab	0.928905256957727
Mut1522	929	3052	ORF1ab	0.929058554004047
Mut4336	3831	11758	ORF1ab	0.929370835869303
Mut6818	2172	19983	ORF1ab	0.929587994837032
Mut3831	3227	9946	ORF1ab	0.929826791201311
Mut1093	544	1895	ORF1ab	0.929879438614924
Mut3852	3255	10029	ORF1ab	0.929902148108849
Mut8666	93	25669	ORF3a	0.930049164631354
Mut6828	2178	19999	ORF1ab	0.930347776759342
Mut1055	505	1779	ORF1ab	0.930421822759707
Mut1919	1265	4060	ORF1ab	0.930421822759707
Mut3388	2765	8560	ORF1ab	0.930421822759707
Mut5630	981	16410	ORF1ab	0.930421822759707
Mut8178	867	24162	S	0.930421822759707
Mut7682	294	22444	S	0.930459252610855
Mut1520	927	3046	ORF1ab	0.93047703314158
Mut1439	852	2821	ORF1ab	0.930782574863364
Mut6827	2177	19997	ORF1ab	0.930782574863364
Mut4179	3625	11139	ORF1ab	0.930929323596554
Mut4551	4083	12514	ORF1ab	0.931238161926894
Mut7471	146	21998	S	0.931324868453425
Mut3956	3395	10450	ORF1ab	0.931518005618529
Mut9594	51	28045	ORF8	0.931566356645385
Mut2166	1525	4838	ORF1ab	0.931577232419043
Mut9300	9	27419	ORF7a	0.931589049994224
Mut10017	271	29085	N	0.931814455007662
Mut8702	112	25728	ORF3a	0.931911717386131
Mut9513	38	27869	ORF7b	0.93194211518327
Mut2700	2087	6525	ORF1ab	0.931965414620928
Mut681	193	842	ORF1ab	0.932037664530131
Mut6833	2180	20005	ORF1ab	0.932060372035412
Mut3734	3138	9678	ORF1ab	0.932246318644197
Mut2958	2300	7164	ORF1ab	0.932298501354977
Mut4046	3499	10761	ORF1ab	0.932344743704487
Mut10265	37	29668	ORF10	0.932344743704487
Mut4632	4177	12796	ORF1ab	0.932429496395853
Mut5958	1404	17678	ORF1ab	0.932712110811394
Mut8300	1008	24586	S	0.932946819840524
Mut9848	151	28725	N	0.932946819840524
Mut6650	2052	19621	ORF1ab	0.933114412677906
Mut5492	813	15906	ORF1ab	0.933170826669898
Mut7870	508	23086	S	0.933433857177907
Mut5858	1291	17338	ORF1ab	0.93348332461412
Mut6084	1550	18115	ORF1ab	0.93349059447516
Mut4699	4267	13064	ORF1ab	0.933560175864948
Mut9311	14	27434	ORF7a	0.933720349632006
Mut6155	1615	18312	ORF1ab	0.933775733965204
Mut6035	1491	17939	ORF1ab	0.93397182525258
Mut9009	3	26529	M	0.93397182525258
Mut9846	149	28720	N	0.93397182525258
Mut676	189	832	ORF1ab	0.933975493531626
Mut1104	551	1918	ORF1ab	0.933975493531626
Mut9760	67	28472	N	0.933975493531626
Mut3819	3220	9924	ORF1ab	0.934005135593792
Mut1814	1173	3784	ORF1ab	0.93402700274226
Mut5441	749	15714	ORF1ab	0.934063638179699
Mut4130	3580	11003	ORF1ab	0.934342272191335
Mut7584	243	22289	S	0.934354547929708
Mut3409	2787	8626	ORF1ab	0.934489718292159
Mut8745	144	25822	ORF3a	0.934489718292159
Mut9313	16	27441	ORF7a	0.934489718292159
Mut10160	381	29414	N	0.934489718292159
Mut1008	454	1625	ORF1ab	0.934492837650327
Mut5180	417	14718	ORF1ab	0.934492837650327
Mut10149	373	29392	N	0.934506519982674
Mut10054	305	29188	N	0.934934993504756
Mut5189	427	14747	ORF1ab	0.935012188349179
Mut1356	781	2607	ORF1ab	0.935161321969794
Mut390	13	302	ORF1ab	0.93516389463112
Mut1109	555	1929	ORF1ab	0.93516389463112
Mut4909	73	13686	ORF1ab	0.93516389463112
Mut8005	681	23604	S	0.93516389463112
Mut8054	732	23758	S	0.93516389463112
Mut9694	9	28300	N	0.935189263250608
Mut5244	491	14940	ORF1ab	0.935298651211034
Mut8976	72	26458	E	0.935397269767151
Mut5301	579	15202	ORF1ab	0.93549458919578
Mut3142	2501	7767	ORF1ab	0.935517810749621
Mut8060	740	23782	S	0.935517810749621
Mut652	160	745	ORF1ab	0.935649635598607
Mut2600	2007	6285	ORF1ab	0.935951166077245
Mut9124	129	26907	M	0.936002026469153
Mut4197	3653	11222	ORF1ab	0.936067401460725
Mut4941	115	13812	ORF1ab	0.936067401460725
Mut8309	1020	24621	S	0.936067401460725
Mut8402	1133	24959	S	0.936067401460725
Mut8475	1218	25214	S	0.936067401460725
Mut668	182	809	ORF1ab	0.936069430738013
Mut5363	653	15426	ORF1ab	0.936069430738013
Mut7441	117	21911	S	0.936069430738013
Mut9783	89	28539	N	0.936069430738013
Mut8239	939	24378	S	0.936318613936429
Mut9571	36	28001	ORF8	0.936351654816206
Mut9706	19	28329	N	0.936542503744988
Mut8767	163	25879	ORF3a	0.936733294358422
Mut417	23	334	ORF1ab	0.93677237848945
Mut5968	1418	17721	ORF1ab	0.936809958926962
Mut4640	4185	12820	ORF1ab	0.936939998749934
Mut7173	2557	21137	ORF1ab	0.936952139574611
Mut9727	34	28373	N	0.9370818313227
Mut6718	2082	19713	ORF1ab	0.937176162293455
Mut454	33	362	ORF1ab	0.937357550797822
Mut794	287	1125	ORF1ab	0.937357550797822
Mut1562	968	3168	ORF1ab	0.937357550797822
Mut2646	2040	6385	ORF1ab	0.937357550797822
Mut2753	2130	6653	ORF1ab	0.937357550797822
Mut3803	3198	9857	ORF1ab	0.937357550797822
Mut3944	3379	10401	ORF1ab	0.937357550797822
Mut7466	142	21987	S	0.937357550797822
Mut1581	989	3231	ORF1ab	0.937359042012909
Mut1642	1049	3411	ORF1ab	0.937359042012909
Mut4665	4211	12897	ORF1ab	0.937359042012909
Mut5772	1170	16975	ORF1ab	0.937359042012909
Mut7736	330	22550	S	0.937359042012909
Mut9046	40	26640	M	0.937448340634857
Mut3910	3324	10236	ORF1ab	0.937781756388308
Mut7419	90	21830	S	0.937784226838431
Mut1471	878	2897	ORF1ab	0.937901456918471
Mut411	21	328	ORF1ab	0.937912196860994
Mut415	23	332	ORF1ab	0.937912196860994
Mut419	24	336	ORF1ab	0.937912196860994
Mut5854	1287	17326	ORF1ab	0.938054007668188
Mut8825	207	26013	ORF3a	0.938307844172164
Mut996	443	1593	ORF1ab	0.938447277394936
Mut1294	730	2455	ORF1ab	0.938479273209539
Mut3462	2841	8788	ORF1ab	0.93848530253726
Mut5597	942	16293	ORF1ab	0.938527851220929
Mut1591	996	3251	ORF1ab	0.938661991515484
Mut2122	1473	4683	ORF1ab	0.9386885681929
Mut8074	765	23856	S	0.938746119800624
Mut7381	60	21742	S	0.938783931078233
Mut9695	11	28305	N	0.93878484902056
Mut6856	2196	20055	ORF1ab	0.938786515304402
Mut2148	1500	4763	ORF1ab	0.938790884103541
Mut5249	505	14980	ORF1ab	0.938802681955874
Mut403	18	319	ORF1ab	0.93894868031835
Mut7898	541	23185	S	0.939075374538417
Mut641	150	713	ORF1ab	0.93934390622206
Mut895	371	1377	ORF1ab	0.93934390622206
Mut975	427	1545	ORF1ab	0.93934390622206
Mut2716	2101	6568	ORF1ab	0.93934390622206
Mut3977	3419	10521	ORF1ab	0.93934390622206
Mut4620	4168	12769	ORF1ab	0.93934390622206
Mut5938	1389	17634	ORF1ab	0.93934390622206
Mut7440	116	21910	S	0.93934390622206
Mut8553	21	25455	ORF3a	0.93934390622206
Mut8820	201	25993	ORF3a	0.93934390622206
Mut9015	8	26545	M	0.93934390622206
Mut1727	1108	3589	ORF1ab	0.93934486886339
Mut2560	1978	6198	ORF1ab	0.93934486886339
Mut2652	2043	6394	ORF1ab	0.93934486886339
Mut4290	3766	11563	ORF1ab	0.93934486886339
Mut4346	3839	11781	ORF1ab	0.93934486886339
Mut4439	3938	12079	ORF1ab	0.93934486886339
Mut7675	292	22436	S	0.93934486886339
Mut8354	1078	24795	S	0.93934486886339
Mut8551	20	25452	ORF3a	0.93934486886339
Mut8880	253	26151	ORF3a	0.93934486886339
Mut9741	42	28399	N	0.93934486886339
Mut9807	116	28621	N	0.93934486886339
Mut10178	391	29445	N	0.93934486886339
Mut1585	993	3242	ORF1ab	0.939355291791655
Mut392	13	304	ORF1ab	0.939363871725435
Mut4327	3824	11737	ORF1ab	0.939363871725435
Mut8669	95	25676	ORF3a	0.939363871725435
Mut416	23	333	ORF1ab	0.939408196454391
Mut10065	313	29212	N	0.939520249094395
Mut3238	2589	8031	ORF1ab	0.939544910640556
Mut10061	310	29203	N	0.939544910640556
Mut1291	728	2447	ORF1ab	0.939561340371737
Mut4543	4070	12473	ORF1ab	0.939590792878681
Mut9839	145	28706	N	0.939929418869924
Mut7834	468	22964	S	0.94019176764203
Mut3305	2676	8293	ORF1ab	0.940296234646756
Mut3908	3321	10228	ORF1ab	0.940549874150242
Mut4457	3952	12121	ORF1ab	0.940549874150242
Mut6773	2129	19854	ORF1ab	0.940558526845369
Mut7184	2564	21158	ORF1ab	0.940558526845369
Mut9519	42	27881	ORF7b	0.940558526845369
Mut5513	830	15957	ORF1ab	0.940574555910186
Mut9454	120	27752	ORF7a	0.940671858622421
Mut5451	768	15769	ORF1ab	0.940749123919955
Mut8982	74	26466	E	0.940749123919955
Mut2470	1865	5860	ORF1ab	0.940764524854838
Mut5901	1351	17518	ORF1ab	0.940764524854838
Mut6192	1664	18457	ORF1ab	0.940764524854838
Mut9573	37	28003	ORF8	0.940764524854838
Mut5731	1127	16846	ORF1ab	0.940958837388578
Mut9890	183	28821	N	0.941002629038805
Mut5534	860	16045	ORF1ab	0.941003274518361
Mut6918	2256	20234	ORF1ab	0.941003274518361
Mut10162	381	29416	N	0.941003274518361
Mut2250	1630	5155	ORF1ab	0.941014659529024
Mut1775	1142	3689	ORF1ab	0.941022141956653
Mut4140	3589	11032	ORF1ab	0.941022141956653
Mut6438	1942	19292	ORF1ab	0.941022141956653
Mut9474	8	27777	ORF7b	0.941022141956653
Mut2204	1567	4965	ORF1ab	0.941333307957781
Mut9728	34	28374	N	0.941406832464345
Mut7997	677	23593	S	0.941425595716275
Mut9118	121	26885	M	0.941487525967265
Mut4821	4398	13458	ORF1ab	0.941697231043494
Mut9506	31	27847	ORF7b	0.941700053479898
Mut9811	119	28628	N	0.941744196123517
Mut3324	2685	8320	ORF1ab	0.94175175890852
Mut5181	419	14724	ORF1ab	0.941812465115503
Mut5239	486	14925	ORF1ab	0.941824642115616
Mut6645	2048	19610	ORF1ab	0.942025377326598
Mut2426	1813	5704	ORF1ab	0.942536014232893
Mut2624	2024	6336	ORF1ab	0.942536014232893
Mut9885	180	28812	N	0.942614936357774
Mut862	346	1302	ORF1ab	0.942632449228369
Mut774	272	1079	ORF1ab	0.942632689543271
Mut868	352	1319	ORF1ab	0.942632689543271
Mut6375	1869	19072	ORF1ab	0.942632689543271
Mut8061	741	23785	S	0.942632689543271
Mut8642	75	25616	ORF3a	0.942632689543271
Mut9995	252	29028	N	0.942632689543271
Mut471	39	380	ORF1ab	0.942642630129462
Mut1289	727	2445	ORF1ab	0.942642630129462
Mut2398	1786	5622	ORF1ab	0.942642630129462
Mut9426	99	27688	ORF7a	0.942642630129462
Mut8130	821	24023	S	0.942806844693707
Mut447	30	355	ORF1ab	0.942807790184096
Mut1735	1113	3602	ORF1ab	0.942807790184096
Mut1777	1144	3695	ORF1ab	0.942807790184096
Mut2175	1542	4891	ORF1ab	0.942807790184096
Mut2673	2061	6446	ORF1ab	0.942807790184096
Mut2691	2074	6487	ORF1ab	0.942807790184096
Mut2739	2121	6627	ORF1ab	0.942807790184096
Mut2945	2283	7113	ORF1ab	0.942807790184096
Mut3159	2520	7824	ORF1ab	0.942807790184096
Mut3266	2620	8123	ORF1ab	0.942807790184096
Mut3643	3042	9391	ORF1ab	0.942807790184096
Mut4418	3920	12025	ORF1ab	0.942807790184096
Mut4485	3993	12242	ORF1ab	0.942807790184096
Mut5168	410	14697	ORF1ab	0.942807790184096
Mut5257	517	15017	ORF1ab	0.942807790184096
Mut5299	576	15194	ORF1ab	0.942807790184096
Mut5400	693	15546	ORF1ab	0.942807790184096
Mut5446	762	15752	ORF1ab	0.942807790184096
Mut5626	977	16396	ORF1ab	0.942807790184096
Mut5639	991	16438	ORF1ab	0.942807790184096
Mut6129	1595	18252	ORF1ab	0.942807790184096
Mut6305	1779	18802	ORF1ab	0.942807790184096
Mut6455	1954	19328	ORF1ab	0.942807790184096
Mut6508	1977	19398	ORF1ab	0.942807790184096
Mut6534	1986	19425	ORF1ab	0.942807790184096
Mut6538	1988	19429	ORF1ab	0.942807790184096
Mut6601	2018	19521	ORF1ab	0.942807790184096
Mut6659	2055	19632	ORF1ab	0.942807790184096
Mut6729	2090	19736	ORF1ab	0.942807790184096
Mut6754	2111	19800	ORF1ab	0.942807790184096
Mut7014	2338	20480	ORF1ab	0.942807790184096
Mut7073	2411	20698	ORF1ab	0.942807790184096
Mut7382	61	21745	S	0.942807790184096
Mut7554	222	22227	S	0.942807790184096
Mut8314	1027	24642	S	0.942807790184096
Mut8339	1065	24757	S	0.942807790184096
Mut8507	1252	25317	S	0.942807790184096
Mut8531	2	25396	ORF3a	0.942807790184096
Mut8567	30	25480	ORF3a	0.942807790184096
Mut8571	32	25487	ORF3a	0.942807790184096
Mut8577	37	25501	ORF3a	0.942807790184096
Mut8601	50	25541	ORF3a	0.942807790184096
Mut8637	73	25611	ORF3a	0.942807790184096
Mut9226	7	27222	ORF6	0.942807790184096
Mut9233	12	27237	ORF6	0.942807790184096
Mut9250	32	27297	ORF6	0.942807790184096
Mut9317	22	27459	ORF7a	0.942807790184096
Mut9372	64	27583	ORF7a	0.942807790184096
Mut9408	87	27654	ORF7a	0.942807790184096
Mut9530	6	27911	ORF8	0.942807790184096
Mut9600	55	28057	ORF8	0.942807790184096
Mut9828	135	28677	N	0.942807790184096
Mut10131	363	29360	N	0.942807790184096
Mut10164	382	29418	N	0.942807790184096
Mut421	25	338	ORF1ab	0.942808244067183
Mut599	117	614	ORF1ab	0.942808244067183
Mut1105	552	1919	ORF1ab	0.942808244067183
Mut1598	1001	3267	ORF1ab	0.942808244067183
Mut1759	1125	3638	ORF1ab	0.942808244067183
Mut1795	1157	3736	ORF1ab	0.942808244067183
Mut2156	1510	4795	ORF1ab	0.942808244067183
Mut2525	1935	6070	ORF1ab	0.942808244067183
Mut2920	2264	7056	ORF1ab	0.942808244067183
Mut3101	2460	7644	ORF1ab	0.942808244067183
Mut3408	2785	8619	ORF1ab	0.942808244067183
Mut4144	3593	11042	ORF1ab	0.942808244067183
Mut4448	3946	12102	ORF1ab	0.942808244067183
Mut4618	4165	12759	ORF1ab	0.942808244067183
Mut5467	786	15824	ORF1ab	0.942808244067183
Mut5703	1076	16694	ORF1ab	0.942808244067183
Mut6052	1514	18009	ORF1ab	0.942808244067183
Mut6085	1552	18121	ORF1ab	0.942808244067183
Mut6266	1741	18689	ORF1ab	0.942808244067183
Mut6310	1787	18826	ORF1ab	0.942808244067183
Mut6351	1839	18984	ORF1ab	0.942808244067183
Mut6383	1878	19101	ORF1ab	0.942808244067183
Mut6414	1912	19203	ORF1ab	0.942808244067183
Mut7730	323	22530	S	0.942808244067183
Mut8337	1065	24755	S	0.942808244067183
Mut8505	1251	25315	S	0.942808244067183
Mut8583	41	25513	ORF3a	0.942808244067183
Mut8892	262	26177	ORF3a	0.942808244067183
Mut9679	120	28251	ORF8	0.942808244067183
Mut9729	35	28376	N	0.942808244067183
Mut9901	191	28846	N	0.942808244067183
Mut9953	219	28930	N	0.942808244067183
Mut402	18	318	ORF1ab	0.942927493878808
Mut810	302	1170	ORF1ab	0.943125114311591
Mut5084	309	14394	ORF1ab	0.943341946024137
Mut5311	592	15243	ORF1ab	0.943348323309427
Mut1595	999	3261	ORF1ab	0.943435820400524
Mut656	166	761	ORF1ab	0.943480634364186
Mut5012	219	14122	ORF1ab	0.943576050529601
Mut10225	2	29563	ORF10	0.943576050529601
Mut4645	4189	12832	ORF1ab	0.943669228933127
Mut6537	1987	19428	ORF1ab	0.944074070417538
Mut9854	156	28739	N	0.944199228534002
Mut2686	2070	6473	ORF1ab	0.944514704879888
Mut4121	3574	10986	ORF1ab	0.944514704879888
Mut7659	284	22414	S	0.944514704879888
Mut2174	1542	4890	ORF1ab	0.944571575382223
Mut9493	17	27806	ORF7b	0.944576892594496
Mut603	118	619	ORF1ab	0.944806602404723
Mut5777	1176	16993	ORF1ab	0.944883828875592
Mut6430	1932	19263	ORF1ab	0.944935228724619
Mut8975	71	26456	E	0.944963890815335
Mut4002	3450	10615	ORF1ab	0.945004886532848
Mut9575	38	28005	ORF8	0.945016136439208
Mut4638	4182	12809	ORF1ab	0.945033258518259
Mut6587	2010	19495	ORF1ab	0.9451513791835
Mut418	24	335	ORF1ab	0.945153435919539
Mut9162	162	27008	M	0.945171830256183
Mut8618	61	25575	ORF3a	0.945206236301088
Mut5984	1433	17766	ORF1ab	0.945510464594995
Mut1447	856	2831	ORF1ab	0.945802304847817
Mut802	294	1145	ORF1ab	0.945913490467793
Mut2399	1788	5628	ORF1ab	0.945913490467793
Mut4495	4003	12274	ORF1ab	0.945913490467793
Mut982	435	1568	ORF1ab	0.945918176726274
Mut1538	945	3099	ORF1ab	0.945918176726274
Mut2208	1575	4990	ORF1ab	0.945918176726274
Mut3833	3229	9951	ORF1ab	0.945918176726274
Mut4184	3632	11161	ORF1ab	0.945918176726274
Mut4829	7	13487	ORF1ab	0.945918176726274
Mut7257	2640	21386	ORF1ab	0.945918176726274
Mut7379	58	21736	S	0.945918176726274
Mut7543	214	22203	S	0.945918176726274
Mut9160	161	27005	M	0.945921952099734
Mut5955	1402	17673	ORF1ab	0.946097764993126
Mut377	3	274	ORF1ab	0.946117271741335
Mut6432	1934	19269	ORF1ab	0.946117271741335
Mut5308	591	15240	ORF1ab	0.946291067461565
Mut8718	125	25767	ORF3a	0.946334558042358
Mut9707	20	28331	N	0.946340409541388
Mut4083	3535	10870	ORF1ab	0.946401222665943
Mut9538	11	27925	ORF8	0.946414149571379
Mut8640	74	25614	ORF3a	0.946450942251362
Mut7522	186	22120	S	0.946767582230306
Mut10099	334	29274	N	0.946987851785396
Mut1443	854	2825	ORF1ab	0.946991817974268
Mut2639	2034	6366	ORF1ab	0.947093722333722
Mut4555	4087	12525	ORF1ab	0.947093722333722
Mut7460	138	21974	S	0.947439429385834
Mut1012	461	1646	ORF1ab	0.947696854605945
Mut9403	84	27644	ORF7a	0.947696854605945
Mut7595	247	22303	S	0.947723662191837
Mut408	20	325	ORF1ab	0.948033996059029
Mut2359	1747	5506	ORF1ab	0.948085354759575
Mut10254	30	29645	ORF10	0.948164851299335
Mut2111	1464	4655	ORF1ab	0.948282281927415
Mut9453	120	27751	ORF7a	0.948376867893656
Mut3978	3420	10523	ORF1ab	0.948382955518099
Mut783	279	1101	ORF1ab	0.948458608806023
Mut4691	4252	13019	ORF1ab	0.948522473282566
Mut2313	1695	5348	ORF1ab	0.94865592476245
Mut8545	16	25440	ORF3a	0.948738664478515
Mut9324	29	27478	ORF7a	0.949056546225076
Mut2017	1375	4390	ORF1ab	0.949178331858472
Mut10109	341	29296	N	0.94920493062228
Mut8729	131	25785	ORF3a	0.94924551057919
Mut4697	4265	13059	ORF1ab	0.949349880654322
Mut9607	61	28076	ORF8	0.949368460740874
Mut1897	1249	4010	ORF1ab	0.949368784193965
Mut5011	218	14120	ORF1ab	0.949399627763832
Mut10086	327	29254	N	0.949409191263776
Mut7677	293	22439	S	0.949483861833424
Mut2389	1769	5572	ORF1ab	0.949549887840146
Mut1140	585	2018	ORF1ab	0.949637367030493
Mut7469	145	21995	S	0.94978032887305
Mut4353	3846	11801	ORF1ab	0.949807805341243
Mut6860	2198	20060	ORF1ab	0.949812069648125
Mut7780	395	22747	S	0.949812069648125
Mut4927	94	13749	ORF1ab	0.949812181349993
Mut3518	2900	8964	ORF1ab	0.94999991368992
Mut5617	970	16376	ORF1ab	0.950103849238886
Mut8946	32	26340	E	0.950168509137994
Mut9386	74	27613	ORF7a	0.950331653341439
Mut6227	1701	18570	ORF1ab	0.950470527117023
Mut5897	1345	17502	ORF1ab	0.950546453719587
Mut3003	2338	7279	ORF1ab	0.950688853413681
Mut3615	3007	9286	ORF1ab	0.950702038829606
Mut1888	1241	3987	ORF1ab	0.950882151157842
Mut2865	2221	6926	ORF1ab	0.950965263564008
Mut5971	1422	17733	ORF1ab	0.951110767110496
Mut9961	228	28957	N	0.951292570460663
Mut9973	238	28985	N	0.951371311340074
Mut7882	520	23122	S	0.951462816582278
Mut7860	494	23042	S	0.951474665128734
Mut3917	3334	10265	ORF1ab	0.952021553441556
Mut8701	112	25726	ORF3a	0.95268183750271
Mut9258	41	27323	ORF6	0.95268183750271
Mut10201	412	29509	N	0.95268183750271
Mut6596	2015	19512	ORF1ab	0.952681890775966
Mut6990	2324	20438	ORF1ab	0.952681890775966
Mut9329	34	27494	ORF7a	0.952681890775966
Mut7092	2432	20762	ORF1ab	0.952799329290176
Mut941	403	1473	ORF1ab	0.952833572618412
Mut8934	19	26301	E	0.952952216209665
Mut7037	2372	20582	ORF1ab	0.953586446806294
Mut3666	3072	9479	ORF1ab	0.953755131582232
Mut4679	4235	12970	ORF1ab	0.953828989313348
Mut3668	3073	9483	ORF1ab	0.953832674541376
Mut7252	2635	21372	ORF1ab	0.953966621274499
Mut4826	4404	13476	ORF1ab	0.95408343337069
Mut678	190	835	ORF1ab	0.95410040522154
Mut10182	393	29451	N	0.954149206771565
Mut3696	3090	9534	ORF1ab	0.954248244371522
Mut3663	3070	9474	ORF1ab	0.954299464766309
Mut7077	2418	20719	ORF1ab	0.954300418404888
Mut10181	392	29449	N	0.954403931080275
Mut7341	26	21638	S	0.954545847184586
Mut5057	270	14277	ORF1ab	0.954581743821806
Mut7424	95	21846	S	0.954910157873269
Mut2445	1840	5784	ORF1ab	0.954966978855621
Mut7235	2613	21305	ORF1ab	0.955012992700133
Mut10228	10	29585	ORF10	0.95510628259201
Mut7171	2552	21123	ORF1ab	0.955235863197535
Mut2163	1521	4827	ORF1ab	0.955236276280426
Mut2638	2033	6364	ORF1ab	0.955236276280426
Mut4363	3856	11831	ORF1ab	0.955236276280426
Mut9492	17	27804	ORF7b	0.955313316311131
Mut3401	2779	8602	ORF1ab	0.955365773952524
Mut2537	1952	6120	ORF1ab	0.955398372507644
Mut8635	72	25606	ORF3a	0.955594077717598
Mut6982	2318	20419	ORF1ab	0.955701150915753
Mut6901	2237	20178	ORF1ab	0.95577338895785
Mut5477	795	15850	ORF1ab	0.955808182440636
Mut9663	106	28209	ORF8	0.955968435243051
Mut8429	1167	25062	S	0.955976778872377
Mut1323	754	2527	ORF1ab	0.956015463868406
Mut3092	2452	7621	ORF1ab	0.956100455467024
Mut9165	164	27014	M	0.956272648822729
Mut4433	3935	12068	ORF1ab	0.956437289114387
Mut7283	2662	21452	ORF1ab	0.956441175053367
Mut3752	3148	9707	ORF1ab	0.956481894181794
Mut3843	3238	9979	ORF1ab	0.956524611511002
Mut9812	119	28629	N	0.95653633471178
Mut8102	791	23934	S	0.95668894423133
Mut3768	3154	9727	ORF1ab	0.956712058439394
Mut1098	548	1909	ORF1ab	0.956748077203458
Mut8412	1148	25006	S	0.956756037107549
Mut2765	2144	6695	ORF1ab	0.956765559348391
Mut3179	2537	7876	ORF1ab	0.956841056134616
Mut7364	49	21707	S	0.957034785981268
Mut1089	541	1887	ORF1ab	0.957042666310128
Mut9853	155	28737	N	0.957121996918849
Mut1445	854	2827	ORF1ab	0.957141091372656
Mut2745	2124	6636	ORF1ab	0.957155697114922
Mut9219	3	27208	ORF6	0.957246136809383
Mut8141	832	24056	S	0.957441828588974
Mut7726	321	22523	S	0.957511798550748
Mut8786	176	25919	ORF3a	0.957575597369334
Mut8082	771	23874	S	0.957603634469499
Mut4830	8	13489	ORF1ab	0.95775447041498
Mut6263	1740	18686	ORF1ab	0.957830084873542
Mut6070	1539	18082	ORF1ab	0.95790856044783
Mut552	85	520	ORF1ab	0.957951956858571
Mut5188	425	14741	ORF1ab	0.958038011968472
Mut4861	34	13568	ORF1ab	0.958106673781043
Mut2408	1798	5657	ORF1ab	0.958147303149181
Mut1800	1160	3743	ORF1ab	0.958246879217871
Mut6975	2308	20389	ORF1ab	0.958337375990431
Mut8686	104	25703	ORF3a	0.958467935088633
Mut1580	989	3230	ORF1ab	0.958502497624535
Mut3943	3377	10396	ORF1ab	0.958502497624535
Mut4525	4049	12410	ORF1ab	0.958502497624535
Mut9037	30	26612	M	0.958502497624535
Mut6073	1540	18086	ORF1ab	0.958545159246832
Mut8841	223	26060	ORF3a	0.958604476375057
Mut9612	64	28085	ORF8	0.958614282889602
Mut4787	4375	13390	ORF1ab	0.958742888438681
Mut7403	77	21792	S	0.958742888438681
Mut9140	141	26945	M	0.958919095859069
Mut3345	2698	8357	ORF1ab	0.959130458678732
Mut7547	216	22208	S	0.959130458678732
Mut9895	188	28835	N	0.959202505529977
Mut4233	3700	11365	ORF1ab	0.959292946229255
Mut1145	591	2036	ORF1ab	0.95941074525973
Mut6917	2256	20233	ORF1ab	0.95947662674526
Mut6284	1759	18744	ORF1ab	0.959696555264574
Mut469	38	378	ORF1ab	0.959856032706913
Mut897	374	1385	ORF1ab	0.959921312880967
Mut9344	44	27525	ORF7a	0.960003300814383
Mut6532	1985	19422	ORF1ab	0.960055800188039
Mut7960	631	23453	S	0.960065200395066
Mut5229	470	14877	ORF1ab	0.960148300904772
Mut9380	69	27600	ORF7a	0.960272838095091
Mut9613	65	28086	ORF8	0.960489170744779
Mut9892	185	28827	N	0.960521131327171
Mut9776	82	28519	N	0.960613936941626
Mut6223	1696	18555	ORF1ab	0.960658724502435
Mut4516	4037	12374	ORF1ab	0.960762660911286
Mut9248	31	27294	ORF6	0.960777911705395
Mut2983	2320	7224	ORF1ab	0.960934505137947
Mut9012	4	26533	M	0.961013725919599
Mut2099	1456	4633	ORF1ab	0.961331825711375
Mut5756	1149	16912	ORF1ab	0.961414913415133
Mut9132	133	26919	M	0.961531699656084
Mut4465	3958	12138	ORF1ab	0.961572855348292
Mut1379	799	2662	ORF1ab	0.961762063808041
Mut1565	969	3171	ORF1ab	0.961941290767603
Mut2465	1860	5845	ORF1ab	0.962145332790161
Mut4842	17	13517	ORF1ab	0.962152170737019
Mut4673	4220	12923	ORF1ab	0.962310724791398
Mut527	65	458	ORF1ab	0.962342167659725
Mut1980	1333	4263	ORF1ab	0.962342167659725
Mut6104	1570	18177	ORF1ab	0.962342167659725
Mut6462	1959	19342	ORF1ab	0.962342167659725
Mut7458	134	21962	S	0.962342167659725
Mut7623	263	22350	S	0.962342167659725
Mut1637	1045	3398	ORF1ab	0.96234659897761
Mut7572	238	22274	S	0.96234659897761
Mut7766	375	22687	S	0.96234659897761
Mut9283	61	27382	ORF6	0.96237316517895
Mut10248	26	29635	ORF10	0.96244822963736
Mut7855	489	23029	S	0.962484168042183
Mut1326	757	2536	ORF1ab	0.962565338036085
Mut4608	4159	12741	ORF1ab	0.96266865824091
Mut5131	373	14585	ORF1ab	0.962685837218155
Mut3631	3027	9344	ORF1ab	0.962690101841574
Mut4711	4287	13126	ORF1ab	0.962732585488989
Mut2022	1379	4402	ORF1ab	0.962804869993541
Mut7116	2474	20887	ORF1ab	0.962807310935057
Mut7622	263	22349	S	0.962847268554642
Mut8421	1162	25047	S	0.962855537028743
Mut4471	3963	12153	ORF1ab	0.962861431680369
Mut6259	1738	18680	ORF1ab	0.962968417885609
Mut5976	1427	17746	ORF1ab	0.963132544721611
Mut2233	1599	5062	ORF1ab	0.963547075363785
Mut2692	2079	6501	ORF1ab	0.964150422899935
Mut8081	771	23873	S	0.964454464030473
Mut467	37	376	ORF1ab	0.964464164232473
Mut1798	1159	3741	ORF1ab	0.9644955422755
Mut9558	30	27981	ORF8	0.964534079503471
Mut7899	543	23191	S	0.964762109103168
Mut8235	936	24370	S	0.96478923714851
Mut5406	704	15579	ORF1ab	0.964918566604559
Mut667	181	808	ORF1ab	0.964945033736997
Mut10102	336	29281	N	0.964945033736997
Mut8131	822	24026	S	0.96500651425753
Mut4744	4329	13252	ORF1ab	0.965279175367533
Mut8332	1059	24739	S	0.965334400464463
Mut10237	19	29614	ORF10	0.965357517244134
Mut7311	2695	21552	ORF1ab	0.965468587773533
Mut2097	1456	4631	ORF1ab	0.965809971566115
Mut9328	34	27493	ORF7a	0.965809971566115
Mut2434	1822	5730	ORF1ab	0.965875477838662
Mut6919	2256	20235	ORF1ab	0.965954644474195
Mut820	309	1191	ORF1ab	0.965999537299482
Mut6300	1774	18788	ORF1ab	0.966040381660426
Mut6938	2269	20274	ORF1ab	0.96605734540739
Mut3952	3392	10440	ORF1ab	0.966097096928714
Mut9835	140	28693	N	0.966226246149591
Mut2280	1658	5239	ORF1ab	0.96646283193127
Mut2657	2047	6404	ORF1ab	0.966488868416007
Mut3916	3333	10262	ORF1ab	0.966488868416007
Mut7051	2388	20629	ORF1ab	0.966488868416007
Mut9232	12	27235	ORF6	0.966488868416007
Mut9483	12	27791	ORF7b	0.966488868416007
Mut6809	2165	19962	ORF1ab	0.966513270725266
Mut8484	1229	25249	S	0.966883772125091
Mut9652	96	28179	ORF8	0.966946279900395
Mut3891	3297	10156	ORF1ab	0.967142510271778
Mut3655	3058	9438	ORF1ab	0.967171157607146
Mut9984	246	29009	N	0.96722202203864
Mut5512	829	15952	ORF1ab	0.967271714086342
Mut3416	2797	8655	ORF1ab	0.967337468479205
Mut1665	1069	3472	ORF1ab	0.967431986106925
Mut5851	1279	17304	ORF1ab	0.967434383835416
Mut7388	69	21767	S	0.967443315901179
Mut7990	675	23586	S	0.967443315901179
Mut827	318	1218	ORF1ab	0.96766468158748
Mut9552	26	27970	ORF8	0.967746967852392
Mut1516	925	3040	ORF1ab	0.967807040451907
Mut3886	3291	10138	ORF1ab	0.967834992993612
Mut7075	2414	20709	ORF1ab	0.968388180740027
Mut5760	1156	16935	ORF1ab	0.968432403734121
Mut7082	2425	20740	ORF1ab	0.968458317786826
Mut8604	53	25549	ORF3a	0.968559056248043
Mut6202	1673	18486	ORF1ab	0.968657211677003
Mut9396	80	27632	ORF7a	0.968856574850074
Mut3955	3395	10449	ORF1ab	0.9689684241879
Mut6378	1873	19086	ORF1ab	0.9691164579033
Mut388	12	300	ORF1ab	0.96915148089142
Mut5348	638	15380	ORF1ab	0.969383328001499
Mut5300	578	15199	ORF1ab	0.969410710687361
Mut5385	671	15480	ORF1ab	0.969417275261511
Mut2656	2046	6402	ORF1ab	0.9694432326811
Mut8829	213	26029	ORF3a	0.96997888182105
Mut9937	210	28902	N	0.970067645824583
Mut2376	1761	5547	ORF1ab	0.970070506943538
Mut5784	1181	17010	ORF1ab	0.97019864619036
Mut7917	570	23271	S	0.970210811949806
Mut2568	1985	6220	ORF1ab	0.970240411683774
Mut4198	3653	11224	ORF1ab	0.970350667641987
Mut5859	1291	17339	ORF1ab	0.970482763342379
Mut2027	1386	4423	ORF1ab	0.970528396343494
Mut4194	3645	11200	ORF1ab	0.97055633892603
Mut6720	2084	19718	ORF1ab	0.970570198092191
Mut9786	91	28546	N	0.970642491998949
Mut9131	132	26918	M	0.970669440306624
Mut5641	997	16456	ORF1ab	0.97085362809742
Mut4313	3803	11674	ORF1ab	0.970897190909223
Mut8052	731	23755	S	0.970914404440427
Mut1365	789	2632	ORF1ab	0.971060785610684
Mut1448	856	2832	ORF1ab	0.971084977232506
Mut8677	100	25690	ORF3a	0.971269159042822
Mut6169	1637	18377	ORF1ab	0.971351229027901
Mut10251	28	29640	ORF10	0.971405375713166
Mut1729	1110	3593	ORF1ab	0.971406344030514
Mut9143	143	26951	M	0.971417125600463
Mut2185	1549	4912	ORF1ab	0.971428941598175
Mut2511	1921	6026	ORF1ab	0.971763925336937
Mut8922	6	26262	E	0.971813284604383
Mut10084	326	29250	N	0.971813284604383
Mut8021	691	23635	S	0.97221976332144
Mut10155	378	29405	N	0.972260304991167
Mut7978	657	23533	S	0.972403028120634
Mut9086	81	26763	M	0.972413452436906
Mut7144	2508	20991	ORF1ab	0.972425023215961
Mut4483	3983	12213	ORF1ab	0.972476650107966
Mut7371	53	21721	S	0.972519193105752
Mut4661	4207	12885	ORF1ab	0.972778011093238
Mut4914	76	13694	ORF1ab	0.973025871973888
Mut5766	1161	16949	ORF1ab	0.973310827003012
Mut5087	314	14407	ORF1ab	0.973392916542123
Mut10210	418	29527	N	0.973579158874914
Mut9137	135	26927	M	0.973639466797141
Mut9359	56	27561	ORF7a	0.97386215514887
Mut8968	63	26433	E	0.973996906336428
Mut1178	618	2117	ORF1ab	0.974128629193027
Mut6985	2321	20429	ORF1ab	0.974144306721045
Mut6207	1678	18501	ORF1ab	0.974159734920002
Mut2665	2055	6428	ORF1ab	0.974302641742141
Mut7236	2613	21306	ORF1ab	0.974352176722036
Mut1483	892	2939	ORF1ab	0.974379225701484
Mut7919	572	23277	S	0.974566162259318
Mut8516	1259	25337	S	0.974743561713239
Mut3836	3233	9962	ORF1ab	0.974801625222133
Mut6101	1568	18171	ORF1ab	0.974841036530735
Mut9439	110	27722	ORF7a	0.974841036530735
Mut967	420	1524	ORF1ab	0.974844520366477
Mut8365	1091	24834	S	0.974844520366477
Mut9975	239	28989	N	0.974844520366477
Mut1434	848	2808	ORF1ab	0.974857745000848
Mut9323	28	27476	ORF7a	0.975282095647553
Mut4598	4140	12685	ORF1ab	0.975319287096771
Mut1899	1249	4012	ORF1ab	0.975358963020743
Mut4722	4304	13176	ORF1ab	0.975363825964577
Mut9251	33	27299	ORF6	0.97542880873756
Mut3321	2684	8316	ORF1ab	0.975524317332051
Mut4007	3454	10626	ORF1ab	0.975711046308077
Mut1807	1168	3768	ORF1ab	0.975729529601229
Mut10117	346	29311	N	0.976187557204274
Mut611	126	643	ORF1ab	0.976281436593555
Mut1146	591	2037	ORF1ab	0.976281436593555
Mut1835	1189	3832	ORF1ab	0.976281436593555
Mut8168	859	24138	S	0.976281436593555
Mut8684	103	25701	ORF3a	0.976281436593555
Mut9243	25	27276	ORF6	0.976281436593555
Mut3143	2502	7770	ORF1ab	0.976283078904861
Mut4901	66	13665	ORF1ab	0.976283078904861
Mut8730	133	25791	ORF3a	0.976387356666024
Mut5892	1336	17474	ORF1ab	0.976469348505881
Mut714	219	922	ORF1ab	0.976549264082431
Mut4641	4186	12823	ORF1ab	0.976607082666321
Mut4428	3928	12049	ORF1ab	0.976623720014166
Mut1767	1130	3653	ORF1ab	0.977036742511962
Mut4550	4083	12513	ORF1ab	0.977036742511962
Mut5999	1453	17825	ORF1ab	0.977036742511962
Mut2255	1635	5170	ORF1ab	0.977189065250871
Mut3961	3400	10465	ORF1ab	0.977203418662658
Mut7036	2371	20580	ORF1ab	0.977209974184111
Mut7875	518	23114	S	0.977338475758333
Mut7409	80	21800	S	0.977447449069908
Mut399	17	315	ORF1ab	0.977571382316224
Mut8906	273	26209	ORF3a	0.977689066324236
Mut9268	49	27348	ORF6	0.977827692072613
Mut9177	179	27059	M	0.978226259202498
Mut3926	3352	10319	ORF1ab	0.978321722965009
Mut998	444	1595	ORF1ab	0.978359721787832
Mut6361	1850	19017	ORF1ab	0.978489669754409
Mut718	224	936	ORF1ab	0.978638178307602
Mut6690	2070	19677	ORF1ab	0.978692194870051
Mut9121	125	26895	M	0.978700632476528
Mut9138	138	26936	M	0.979198975957559
Mut2520	1925	6040	ORF1ab	0.979340617802325
Mut7020	2344	20497	ORF1ab	0.979343809349737
Mut898	374	1387	ORF1ab	0.979804691534457
Mut8863	240	26111	ORF3a	0.979949343119035
Mut7091	2431	20759	ORF1ab	0.98045276373386
Mut5867	1302	17373	ORF1ab	0.980466302995326
Mut434	27	344	ORF1ab	0.980740462078386
Mut465	37	374	ORF1ab	0.980967532082744
Mut3897	3308	10188	ORF1ab	0.980974731369121
Mut9135	134	26924	M	0.980996736439335
Mut7376	55	21727	S	0.981069242739545
Mut7427	98	21855	S	0.981259808556465
Mut8631	69	25598	ORF3a	0.981315564875623
Mut4345	3838	11779	ORF1ab	0.981582283611552
Mut5576	918	16221	ORF1ab	0.981582283611552
Mut617	131	658	ORF1ab	0.981604864321954
Mut5243	490	14937	ORF1ab	0.981644303978303
Mut5370	657	15438	ORF1ab	0.981685199712593
Mut8907	273	26211	ORF3a	0.981944427344372
Mut10113	344	29303	N	0.982180917179042
Mut10039	292	29149	N	0.982278950881723
Mut3309	2678	8299	ORF1ab	0.982386528584064
Mut4918	82	13712	ORF1ab	0.982407050807193
Mut404	19	320	ORF1ab	0.982421922839243
Mut4436	3936	12073	ORF1ab	0.982471243664488
Mut7868	507	23083	S	0.982537543073765
Mut5248	503	14974	ORF1ab	0.982549280195791
Mut422	25	339	ORF1ab	0.98263641734259
Mut420	24	337	ORF1ab	0.982724057441312
Mut2159	1515	4809	ORF1ab	0.982737450317286
Mut8691	107	25711	ORF3a	0.982860607069701
Mut2608	2015	6309	ORF1ab	0.982904474533553
Mut5029	243	14195	ORF1ab	0.982975904365137
Mut5531	850	16017	ORF1ab	0.983157572248356
Mut410	21	327	ORF1ab	0.983185414381987
Mut7315	5	21575	S	0.983240507252681
Mut2706	2092	6539	ORF1ab	0.983291339410113
Mut664	178	799	ORF1ab	0.983318189065662
Mut824	316	1213	ORF1ab	0.983330495718623
Mut2168	1530	4854	ORF1ab	0.983540909649641
Mut7128	2490	20935	ORF1ab	0.983540909649641
Mut9658	102	28198	ORF8	0.983540909649641
Mut5667	1036	16575	ORF1ab	0.983546175460231
Mut5391	681	15509	ORF1ab	0.983546441727889
Mut4031	3483	10712	ORF1ab	0.983605048003572
Mut9923	202	28878	N	0.983634909726009
Mut8623	65	25585	ORF3a	0.98377262845579
Mut2452	1849	5812	ORF1ab	0.98379940235548
Mut10147	372	29389	N	0.983816196844206
Mut1569	971	3178	ORF1ab	0.984144673392509
Mut7493	163	22051	S	0.984144673392509
Mut5129	371	14580	ORF1ab	0.984172452331714
Mut8887	259	26167	ORF3a	0.984263694299951
Mut1507	916	3011	ORF1ab	0.984284501116776
Mut7138	2505	20980	ORF1ab	0.984284501116776
Mut7929	583	23311	S	0.98433699940471
Mut10090	329	29260	N	0.984579965807958
Mut2499	1903	5974	ORF1ab	0.984607516095192
Mut693	200	865	ORF1ab	0.984713497056554
Mut9516	40	27874	ORF7b	0.984725942276886
Mut448	31	356	ORF1ab	0.984907989473258
Mut10085	327	29253	N	0.985117340374863
Mut5473	792	15842	ORF1ab	0.985365514163228
Mut9651	95	28178	ORF8	0.98540261936288
Mut4369	3858	11839	ORF1ab	0.985546208023799
Mut5718	1095	16750	ORF1ab	0.985557092088244
Mut7069	2404	20679	ORF1ab	0.985557121733018
Mut9800	110	28603	N	0.985575452941586
Mut3771	3156	9733	ORF1ab	0.98563901151253
Mut8410	1146	25000	S	0.985831379522265
Mut3454	2834	8767	ORF1ab	0.98583304082701
Mut5307	590	15237	ORF1ab	0.985834316894891
Mut808	300	1165	ORF1ab	0.985937487845918
Mut3603	2993	9244	ORF1ab	0.985937487845918
Mut2067	1426	4543	ORF1ab	0.985940381403227
Mut8485	1230	25250	S	0.985940381403227
Mut8675	99	25687	ORF3a	0.985950097981194
Mut2542	1956	6133	ORF1ab	0.986151107592843
Mut4886	51	13620	ORF1ab	0.986178478698951
Mut9071	70	26730	M	0.98621738754061
Mut6311	1787	18828	ORF1ab	0.986248014590099
Mut10196	402	29477	N	0.986497138516344
Mut698	204	875	ORF1ab	0.986670916474838
Mut9801	111	28606	N	0.986670916474838
Mut6307	1783	18814	ORF1ab	0.98677618936286
Mut4188	3642	11191	ORF1ab	0.986808678109009
Mut6778	2135	19872	ORF1ab	0.986813975666109
Mut2612	2018	6317	ORF1ab	0.986828135845944
Mut6808	2165	19961	ORF1ab	0.986936593427114
Mut7544	215	22205	S	0.987120131021229
Mut6025	1476	17894	ORF1ab	0.987191661522148
Mut6502	1975	19391	ORF1ab	0.987570231148139
Mut9410	90	27661	ORF7a	0.987570231148139
Mut4006	3453	10623	ORF1ab	0.987579402037916
Mut4455	3952	12119	ORF1ab	0.987579402037916
Mut6116	1583	18214	ORF1ab	0.987579402037916
Mut9947	214	28915	N	0.987579402037916
Mut9748	53	28432	N	0.987717856372403
Mut4985	162	13951	ORF1ab	0.987735897965654
Mut8384	1114	24904	S	0.987764251889234
Mut2177	1543	4893	ORF1ab	0.987832073097955
Mut6344	1835	18972	ORF1ab	0.987832073097955
Mut9056	56	26690	M	0.987832073097955
Mut9382	70	27603	ORF7a	0.987832073097955
Mut4522	4045	12400	ORF1ab	0.987914818139667
Mut5059	275	14290	ORF1ab	0.987929008571468
Mut8622	64	25584	ORF3a	0.987929008571468
Mut8639	74	25613	ORF3a	0.988176496778496
Mut846	334	1267	ORF1ab	0.988310755554519
Mut6489	1969	19374	ORF1ab	0.98838996716817
Mut3685	3083	9514	ORF1ab	0.988405598460186
Mut2037	1397	4456	ORF1ab	0.988498728645488
Mut1485	893	2942	ORF1ab	0.98851494394919
Mut4365	3856	11833	ORF1ab	0.988537135524148
Mut6306	1779	18803	ORF1ab	0.988619757792417
Mut4738	4320	13225	ORF1ab	0.988691766636813
Mut9041	35	26625	M	0.988764614771909
Mut5788	1188	17031	ORF1ab	0.988798158965901
Mut9568	35	27998	ORF8	0.988798158965901
Mut5959	1404	17679	ORF1ab	0.988848172552517
Mut9514	39	27870	ORF7b	0.988854597217132
Mut3162	2523	7834	ORF1ab	0.988875748959551
Mut7943	613	23401	S	0.988939570384994
Mut490	49	411	ORF1ab	0.988944954761288
Mut1796	1158	3737	ORF1ab	0.988944954761288
Mut8688	106	25708	ORF3a	0.989050306537865
Mut8619	62	25578	ORF3a	0.989203868805747
Mut7162	2537	21077	ORF1ab	0.989373624095531
Mut8861	239	26109	ORF3a	0.989373624095531
Mut4340	3834	11767	ORF1ab	0.989500354115008
Mut8063	745	23796	S	0.989500354115008
Mut9383	71	27604	ORF7a	0.989500354115008
Mut8459	1202	25166	S	0.989593816884661
Mut1592	996	3253	ORF1ab	0.989607462990055
Mut9065	66	26720	M	0.989831660685854
Mut9301	9	27420	ORF7a	0.989968950031622
Mut9302	10	27421	ORF7a	0.989968950031622
Mut10263	37	29666	ORF10	0.98999787047026
Mut5618	970	16377	ORF1ab	0.990019607256262
Mut9337	39	27509	ORF7a	0.990075871459529
Mut3140	2500	7764	ORF1ab	0.99010303188801
Mut7905	556	23230	S	0.99010303188801
Mut7509	181	22103	S	0.990161924046766
Mut10021	274	29095	N	0.990163819690633
Mut4400	3897	11956	ORF1ab	0.990230551059135
Mut4276	3752	11521	ORF1ab	0.990300041793382
Mut7045	2382	20611	ORF1ab	0.990300041793382
Mut9784	90	28541	N	0.990300041793382
Mut8578	38	25505	ORF3a	0.990367797808304
Mut8477	1219	25218	S	0.990407595880416
Mut2601	2007	6286	ORF1ab	0.990412570278406
Mut3052	2385	7420	ORF1ab	0.990431626566611
Mut7234	2613	21304	ORF1ab	0.990473047941137
Mut4544	4071	12478	ORF1ab	0.991160268022803
Mut9934	208	28896	N	0.991160268022803
Mut4854	27	13548	ORF1ab	0.991354538512578
Mut10035	289	29140	N	0.991386245976302
Mut4051	3502	10771	ORF1ab	0.992245904919978
Mut9394	79	27630	ORF7a	0.992371275567638
Mut7760	367	22661	S	0.992705316975886
Mut6135	1599	18264	ORF1ab	0.992988037985806
Mut6087	1554	18129	ORF1ab	0.993167924297396
Mut4038	3492	10741	ORF1ab	0.993260439477556
Mut9634	82	28139	ORF8	0.993309882534994
Mut7665	288	22424	S	0.993427646240507
Mut2740	2121	6628	ORF1ab	0.993448095799822
Mut1315	748	2508	ORF1ab	0.99388021473077
Mut5720	1099	16762	ORF1ab	0.994072257325699
Mut5464	781	15810	ORF1ab	0.994095342196771
Mut6673	2063	19656	ORF1ab	0.994095342196771
Mut2235	1607	5084	ORF1ab	0.994184502045651
Mut8771	165	25885	ORF3a	0.994433372652422
Mut4291	3769	11572	ORF1ab	0.994591159450093
Mut710	216	913	ORF1ab	0.994791943248657
Mut1444	854	2826	ORF1ab	0.995079731865733
Mut7699	302	22468	S	0.995358300884311
Mut724	227	946	ORF1ab	0.99537850998448
Mut3225	2580	8004	ORF1ab	0.995620242056449
Mut1156	599	2062	ORF1ab	0.995643899042838
Mut10153	377	29402	N	0.995770494614073
Mut7608	254	22323	S	0.995932970294815
Mut8492	1237	25273	S	0.996012298185775
Mut3043	2375	7390	ORF1ab	0.996123353723733
Mut8438	1176	25088	S	0.996212941886369
Mut7401	75	21786	S	0.996265609489201
Mut3576	2969	9172	ORF1ab	0.996363012159759
Mut7450	130	21952	S	0.996384490093135
Mut7684	295	22446	S	0.996425502348693
Mut4435	3936	12071	ORF1ab	0.996687831664812
Mut5807	1217	17118	ORF1ab	0.996687831664812
Mut5021	237	14178	ORF1ab	0.996878868865773
Mut5694	1064	16658	ORF1ab	0.997000971352923
Mut3271	2625	8140	ORF1ab	0.997045702601416
Mut7333	20	21622	S	0.997105146245726
Mut7552	221	22225	S	0.997258748276178
Mut896	372	1380	ORF1ab	0.997270173937517
Mut1680	1085	3518	ORF1ab	0.997314957334259
Mut2609	2015	6310	ORF1ab	0.997359767675187
Mut3918	3338	10277	ORF1ab	0.997372800337775
Mut6249	1728	18651	ORF1ab	0.997401428475531
Mut7348	28	21646	S	0.997436180441154
Mut1593	998	3259	ORF1ab	0.997478967389404
Mut8939	24	26314	E	0.997489088015885
Mut8002	679	23599	S	0.997516112582645
Mut8499	1245	25297	S	0.997537257535616
Mut6830	2179	20002	ORF1ab	0.997563991573789
Mut2146	1497	4755	ORF1ab	0.997564808623107
Mut9007	2	26526	M	0.997566452685633
Mut8653	84	25644	ORF3a	0.997598187536552
Mut9731	35	28378	N	0.997600379083463
Mut7032	2367	20568	ORF1ab	0.997612974359826
Mut8460	1203	25169	S	0.997641602194999
Mut6777	2132	19862	ORF1ab	0.997641705757128
Mut8645	78	25624	ORF3a	0.997641705757128
Mut2527	1938	6078	ORF1ab	0.997660676331655
Mut1616	1022	3330	ORF1ab	0.997747136225877
Mut2176	1543	4892	ORF1ab	0.997747136225877
Mut6834	2180	20006	ORF1ab	0.997747136225877
Mut7319	9	21587	S	0.997747136225877
Mut8970	65	26439	E	0.997747136225877
Mut9730	35	28377	N	0.997747136225877
Mut10193	399	29468	N	0.997747136225877
Mut6763	2120	19825	ORF1ab	0.997864377100387
Mut9637	85	28146	ORF8	0.997879692890845
Mut7900	547	23202	S	0.997890947195886
Mut6931	2265	20262	ORF1ab	0.997924495716735
Mut4586	4119	12621	ORF1ab	0.997964395583556
Mut8679	100	25692	ORF3a	0.997967238421144
Mut4623	4171	12778	ORF1ab	0.997996164033929
Mut8219	921	24325	S	0.997996164033929
Mut2707	2092	6541	ORF1ab	0.998021830412113
Mut8944	28	26326	E	0.998045884332772
Mut9346	47	27532	ORF7a	0.998066577515482
Mut5877	1319	17423	ORF1ab	0.998072809466695
Mut9227	8	27225	ORF6	0.998072809466695
Mut460	35	368	ORF1ab	0.99807481697889
Mut1830	1184	3817	ORF1ab	0.99807481697889
Mut2451	1847	5806	ORF1ab	0.99807481697889
Mut2812	2183	6813	ORF1ab	0.99807481697889
Mut3581	2972	9180	ORF1ab	0.99807481697889
Mut3979	3420	10525	ORF1ab	0.99807481697889
Mut6088	1555	18131	ORF1ab	0.99807481697889
Mut7629	265	22356	S	0.99807481697889
Mut9391	78	27625	ORF7a	0.99807481697889
Mut10137	366	29370	N	0.99807481697889
Mut10156	379	29409	N	0.99807481697889
Mut3691	3085	9520	ORF1ab	0.99810489086682
Mut1668	1071	3476	ORF1ab	0.998187019440801
Mut1791	1155	3728	ORF1ab	0.998191220465081
Mut8019	689	23628	S	0.998192590734347
Mut7750	354	22622	S	0.998195266415447
Mut1866	1220	3924	ORF1ab	0.998210383826434
Mut2898	2247	7006	ORF1ab	0.998210383826434
Mut3719	3130	9653	ORF1ab	0.998210383826434
Mut2145	1497	4754	ORF1ab	0.998278002556779
Mut5449	766	15763	ORF1ab	0.998278002556779
Mut5195	434	14768	ORF1ab	0.998381069350475
Mut9617	67	28093	ORF8	0.998651776496898
Mut1103	551	1917	ORF1ab	0.998710970146828
Mut6607	2025	19542	ORF1ab	0.998816640651626
Mut464	36	373	ORF1ab	0.998870684228201
Mut9681	121	28254	ORF8	0.998870684228201
Mut4028	3479	10702	ORF1ab	0.99892418833626
Mut713	219	920	ORF1ab	0.999020773248275
Mut4296	3777	11595	ORF1ab	0.999020773248275
Mut1481	890	2933	ORF1ab	0.999085233259413
Mut4118	3572	10981	ORF1ab	0.999102038343805
Mut4591	4129	12651	ORF1ab	0.99927312964487
Mut4347	3839	11782	ORF1ab	0.999591529489721
Mut2453	1851	5817	ORF1ab	0.999662573997049
Mut9820	128	28655	N	0.999662573997049
Mut2001	1352	4321	ORF1ab	0.999802739961712
Mut647	154	726	ORF1ab	1
Mut730	233	962	ORF1ab	1
Mut735	235	968	ORF1ab	1
Mut739	238	978	ORF1ab	1
Mut741	240	983	ORF1ab	1
Mut742	240	984	ORF1ab	1
Mut745	242	990	ORF1ab	1
Mut748	244	997	ORF1ab	1
Mut759	254	1027	ORF1ab	1
Mut760	255	1028	ORF1ab	1
Mut768	266	1061	ORF1ab	1
Mut771	270	1073	ORF1ab	1
Mut775	273	1083	ORF1ab	1
Mut792	286	1122	ORF1ab	1
Mut816	307	1185	ORF1ab	1
Mut863	347	1304	ORF1ab	1
Mut942	403	1474	ORF1ab	1
Mut951	409	1492	ORF1ab	1
Mut954	411	1497	ORF1ab	1
Mut970	423	1533	ORF1ab	1
Mut974	425	1540	ORF1ab	1
Mut1010	456	1632	ORF1ab	1
Mut1018	466	1663	ORF1ab	1
Mut1042	488	1727	ORF1ab	1
Mut1054	499	1762	ORF1ab	1
Mut1187	629	2150	ORF1ab	1
Mut1218	656	2233	ORF1ab	1
Mut1226	661	2246	ORF1ab	1
Mut1250	682	2310	ORF1ab	1
Mut1260	702	2369	ORF1ab	1
Mut1307	743	2494	ORF1ab	1
Mut1394	814	2707	ORF1ab	1
Mut1494	902	2971	ORF1ab	1
Mut1606	1011	3296	ORF1ab	1
Mut1721	1106	3583	ORF1ab	1
Mut1802	1165	3759	ORF1ab	1
Mut1859	1212	3901	ORF1ab	1
Mut1860	1213	3902	ORF1ab	1
Mut1867	1221	3927	ORF1ab	1
Mut1900	1250	4013	ORF1ab	1
Mut1902	1251	4016	ORF1ab	1
Mut1903	1251	4017	ORF1ab	1
Mut1904	1251	4018	ORF1ab	1
Mut1907	1253	4022	ORF1ab	1
Mut1908	1253	4023	ORF1ab	1
Mut1909	1254	4025	ORF1ab	1
Mut1963	1314	4206	ORF1ab	1
Mut1970	1323	4233	ORF1ab	1
Mut1976	1330	4254	ORF1ab	1
Mut1987	1339	4281	ORF1ab	1
Mut2003	1354	4327	ORF1ab	1
Mut2005	1357	4334	ORF1ab	1
Mut2008	1358	4338	ORF1ab	1
Mut2010	1361	4347	ORF1ab	1
Mut2012	1365	4358	ORF1ab	1
Mut2014	1368	4367	ORF1ab	1
Mut2018	1376	4391	ORF1ab	1
Mut2028	1387	4426	ORF1ab	1
Mut2147	1497	4756	ORF1ab	1
Mut2236	1610	5093	ORF1ab	1
Mut2273	1652	5220	ORF1ab	1
Mut2282	1659	5242	ORF1ab	1
Mut2283	1660	5243	ORF1ab	1
Mut2284	1660	5245	ORF1ab	1
Mut2288	1666	5262	ORF1ab	1
Mut2289	1667	5266	ORF1ab	1
Mut2318	1704	5376	ORF1ab	1
Mut2319	1704	5377	ORF1ab	1
Mut2369	1757	5534	ORF1ab	1
Mut2370	1757	5536	ORF1ab	1
Mut2384	1767	5565	ORF1ab	1
Mut2392	1772	5580	ORF1ab	1
Mut2461	1857	5835	ORF1ab	1
Mut2469	1864	5856	ORF1ab	1
Mut2472	1868	5867	ORF1ab	1
Mut2493	1897	5954	ORF1ab	1
Mut2494	1897	5956	ORF1ab	1
Mut2534	1950	6115	ORF1ab	1
Mut2536	1952	6119	ORF1ab	1
Mut2545	1963	6153	ORF1ab	1
Mut2546	1963	6154	ORF1ab	1
[truncated: 7,829 more rows]
